# Supplementary material for: Revision of the Orbamia Herbulot, 1966 group of genera with description of two new genera, ten new species, and two new subspecies (Lepidoptera, Geometridae, Ennominae, Cassymini)
Source: Zookeys. 2020 Apr 22;929:53–77. doi: 10.3897/zookeys.929.50391 (PMC7192960; doi:10.3897/zookeys.929.50391)
Supplement: XML Treatment for Orbamia [file zookeys.929.50391-treatment1.xml]

<!DOCTYPE tp:taxon-treatment
  PUBLIC "-//TaxonX//DTD Taxonomic Treatment Publishing DTD v0 20100105//EN" "tax-treatment-NSO.dtd">
<tp:taxon-treatment xmlns:tp="http://www.plazi.org/taxpub"><tp:treatment-meta><kwd-group><label>Taxon classification</label><kwd><named-content xmlns:xlink="http://www.w3.org/1999/xlink" content-type="kingdom">Animalia</named-content></kwd><kwd><named-content xmlns:xlink="http://www.w3.org/1999/xlink" content-type="order">Lepidoptera</named-content></kwd><kwd><named-content xmlns:xlink="http://www.w3.org/1999/xlink" content-type="family">Geometridae</named-content></kwd></kwd-group><mixed-citation publication-type="journal"><person-group><name><surname>Tujuba</surname><given-names>Tesfu Fekensa</given-names></name><name><surname>Hausmann</surname><given-names>Axel</given-names></name><name><surname>Sciarretta</surname><given-names>Andrea</given-names></name></person-group><article-title>Revision of the <italic><tp:taxon-name><tp:taxon-name-part taxon-name-part-type="genus" reg="Orbamia">Orbamia</tp:taxon-name-part></tp:taxon-name></italic> Herbulot, 1966 group of genera with description of two new genera, ten new species, and two new subspecies (<tp:taxon-name><tp:taxon-name-part taxon-name-part-type="order">Lepidoptera</tp:taxon-name-part></tp:taxon-name>, <tp:taxon-name><tp:taxon-name-part taxon-name-part-type="family">Geometridae</tp:taxon-name-part></tp:taxon-name>, <tp:taxon-name><tp:taxon-name-part taxon-name-part-type="subfamily">Ennominae</tp:taxon-name-part></tp:taxon-name>, <tp:taxon-name><tp:taxon-name-part taxon-name-part-type="tribe">Cassymini</tp:taxon-name-part></tp:taxon-name>)</article-title><source>Zookeys</source><day>22</day><month>4</month><year>2020</year><volume>929</volume><fpage>53</fpage><lpage>77</lpage><pub-id pub-id-type="doi">10.3897/zookeys.929.50391</pub-id></mixed-citation></tp:treatment-meta><tp:nomenclature><tp:taxon-name><object-id xmlns:xlink="http://www.w3.org/1999/xlink" content-type="arpha" xlink:type="simple">4630FAE0-1BE5-5CDF-9726-A60D0171E931</object-id>
            <tp:taxon-name-part taxon-name-part-type="genus" reg="Orbamia">Orbamia</tp:taxon-name-part>
          </tp:taxon-name><tp:taxon-authority>Herbulot, 1966</tp:taxon-authority><tp:nomenclature-citation-list><tp:nomenclature-citation><tp:taxon-name>
                <tp:taxon-name-part taxon-name-part-type="genus" reg="Orbamia"/>
                <tp:taxon-name-part taxon-name-part-type="species" reg="octomaculata"/>
              </tp:taxon-name><comment><xref ref-type="bibr" rid="B12">Herbulot (1966)</xref>: 221. Type species: <tp:taxon-name><tp:taxon-name-part taxon-name-part-type="genus" reg="Orbamia">Orbamia</tp:taxon-name-part> <tp:taxon-name-part taxon-name-part-type="species" reg="octomaculata">octomaculata</tp:taxon-name-part></tp:taxon-name> Wallengren, 1872 </comment></tp:nomenclature-citation></tp:nomenclature-citation-list></tp:nomenclature><tp:treatment-sec sec-type="Differential features" id="SECID0E1CAE"><title>Differential features</title><p>(<abbrev xmlns:xlink="http://www.w3.org/1999/xlink" xlink:title="cytochrome c oxidase I" id="ABBRID0EADAE" xlink:type="simple">COI</abbrev> sequences, photographs of adults and their genitalia see <ext-link xmlns:xlink="http://www.w3.org/1999/xlink" xlink:type="simple" ext-link-type="doi" xlink:href="10.5883/DS-ORBAMIA">https://dx.doi.org/10.5883/DS-ORBAMIA)</ext-link>. Adult: Male antennae bipectinate. Upperside of wings with conspicuous, contrasting discal spots on all wings. Underside with yellowish scales, with darker pattern towards termen. Male genitalia: Differing from those of the other two genera by longer uncus, naked dorsal process of valva, long and narrow cornutus. Female genitalia: Apophyses anteriores usually half-length of apophyses posteriores, lamellae ante- and post-vaginalis sclerotised (often oval), ductus bursae membranous, signum a small sclerite with transverse ridge.</p></tp:treatment-sec><tp:treatment-sec sec-type="Genetic data and phylogeny" id="SECID0EJDAE"><title>Genetic data and phylogeny.</title><p>Multigene analyses of <tp:taxon-name><tp:taxon-name-part taxon-name-part-type="family">Geometridae</tp:taxon-name-part></tp:taxon-name> revealed evidence for assignation of the genus <italic><tp:taxon-name><tp:taxon-name-part taxon-name-part-type="genus" reg="Orbamia">Orbamia</tp:taxon-name-part></tp:taxon-name></italic> to <tp:taxon-name><tp:taxon-name-part taxon-name-part-type="tribe">Cassymini</tp:taxon-name-part></tp:taxon-name> and for sister group relationship with the African genus <italic><tp:taxon-name><tp:taxon-name-part taxon-name-part-type="genus" reg="Pycnostega">Pycnostega</tp:taxon-name-part></tp:taxon-name></italic> (<xref ref-type="bibr" rid="B17">Murillo-Ramos et al. 2019</xref>; <xref ref-type="bibr" rid="B4">Brehm et al. 2019</xref>). The maximum likelihood analysis of <abbrev xmlns:xlink="http://www.w3.org/1999/xlink" xlink:title="cytochrome c oxidase I" id="ABBRID0EPEAE" xlink:type="simple">COI</abbrev> barcode data underpins the monophyly of the genus <italic><tp:taxon-name><tp:taxon-name-part taxon-name-part-type="genus" reg="Orbamia">Orbamia</tp:taxon-name-part></tp:taxon-name></italic> as conceived and circumscribed here (cf. Table <xref ref-type="table" rid="T1">1</xref>, Fig. <xref ref-type="fig" rid="F9">85</xref>).</p><table-wrap id="T1" position="float" orientation="portrait"><label>Table 1.</label><caption><p>Barcode gap analysis of <abbrev xmlns:xlink="http://www.w3.org/1999/xlink" xlink:title="cytochrome c oxidase I" id="ABBRID0ELFAE" xlink:type="simple">COI</abbrev> data of the genera <italic><tp:taxon-name><tp:taxon-name-part taxon-name-part-type="genus" reg="Orbamia">Orbamia</tp:taxon-name-part></tp:taxon-name></italic>, <italic><tp:taxon-name><tp:taxon-name-part taxon-name-part-type="genus" reg="Rabomia">Rabomia</tp:taxon-name-part></tp:taxon-name></italic>, and <italic><tp:taxon-name><tp:taxon-name-part taxon-name-part-type="genus" reg="Morabia">Morabia</tp:taxon-name-part></tp:taxon-name></italic> (<ext-link xmlns:xlink="http://www.w3.org/1999/xlink" xlink:type="simple" ext-link-type="doi" xlink:href="10.5883/DS-ORBAMIA">https://dx.doi.org/10.5883/DS-ORBAMIA)</ext-link>, showing intraspecific variation (“Mean Intra-Sp” and “Max. Intra-Sp.”) and distances from Nearest Neighbour Species (“NN”).</p></caption><table id="TID0ESZBG" rules="all"><tbody><tr><th rowspan="1" colspan="1">Species</th><th rowspan="1" colspan="1">Mean Intra-Sp</th><th rowspan="1" colspan="1">Max. Intra-Sp</th><th rowspan="1" colspan="1">Nearest species</th><th rowspan="1" colspan="1">Distance NN</th></tr><tr><td rowspan="1" colspan="1">
                    <italic><tp:taxon-name><tp:taxon-name-part taxon-name-part-type="genus" reg="Orbamia">Orbamia</tp:taxon-name-part> <tp:taxon-name-part taxon-name-part-type="species" reg="abiyi">abiyi</tp:taxon-name-part></tp:taxon-name></italic>
                  </td><td rowspan="1" colspan="1">0.51</td><td rowspan="1" colspan="1">0.93</td><td rowspan="1" colspan="1">
                    <italic><tp:taxon-name><tp:taxon-name-part taxon-name-part-type="genus" reg="Orbamia">Orbamia</tp:taxon-name-part> <tp:taxon-name-part taxon-name-part-type="species" reg="clarior">clarior</tp:taxon-name-part></tp:taxon-name></italic>
                  </td><td rowspan="1" colspan="1">2.1</td></tr><tr><td rowspan="1" colspan="1">
                    <italic><tp:taxon-name><tp:taxon-name-part taxon-name-part-type="genus" reg="Orbamia">Orbamia</tp:taxon-name-part> <tp:taxon-name-part taxon-name-part-type="species" reg="balensis">balensis</tp:taxon-name-part></tp:taxon-name></italic>
                  </td><td rowspan="1" colspan="1">0.61</td><td rowspan="1" colspan="1">0.61</td><td rowspan="1" colspan="1">
                    <italic><tp:taxon-name><tp:taxon-name-part taxon-name-part-type="genus" reg="Orbamia">Orbamia</tp:taxon-name-part> <tp:taxon-name-part taxon-name-part-type="species" reg="ocellata">ocellata</tp:taxon-name-part></tp:taxon-name></italic>
                  </td><td rowspan="1" colspan="1">7.65</td></tr><tr><td rowspan="1" colspan="1">
                    <italic><tp:taxon-name><tp:taxon-name-part taxon-name-part-type="genus" reg="Orbamia">Orbamia</tp:taxon-name-part> <tp:taxon-name-part taxon-name-part-type="species" reg="becki">becki</tp:taxon-name-part></tp:taxon-name></italic>
                  </td><td rowspan="1" colspan="1">0.97</td><td rowspan="1" colspan="1">2.68</td><td rowspan="1" colspan="1">
                    <italic><tp:taxon-name><tp:taxon-name-part taxon-name-part-type="genus" reg="Orbamia">Orbamia</tp:taxon-name-part> <tp:taxon-name-part taxon-name-part-type="species" reg="marginata">marginata</tp:taxon-name-part></tp:taxon-name></italic>
                  </td><td rowspan="1" colspan="1">1.89</td></tr><tr><td rowspan="1" colspan="1">
                    <italic><tp:taxon-name><tp:taxon-name-part taxon-name-part-type="genus" reg="Orbamia">Orbamia</tp:taxon-name-part> <tp:taxon-name-part taxon-name-part-type="species" reg="clarior">clarior</tp:taxon-name-part></tp:taxon-name></italic>
                  </td><td rowspan="1" colspan="1">0</td><td rowspan="1" colspan="1">0</td><td rowspan="1" colspan="1">
                    <italic><tp:taxon-name><tp:taxon-name-part taxon-name-part-type="genus" reg="Orbamia">Orbamia</tp:taxon-name-part> <tp:taxon-name-part taxon-name-part-type="species" reg="abiyi">abiyi</tp:taxon-name-part></tp:taxon-name></italic>
                  </td><td rowspan="1" colspan="1">2.1</td></tr><tr><td rowspan="1" colspan="1">
                    <italic><tp:taxon-name><tp:taxon-name-part taxon-name-part-type="genus" reg="Orbamia">Orbamia</tp:taxon-name-part> <tp:taxon-name-part taxon-name-part-type="species" reg="ocellata">ocellata</tp:taxon-name-part></tp:taxon-name></italic>
                  </td><td rowspan="1" colspan="1">0</td><td rowspan="1" colspan="1">0</td><td rowspan="1" colspan="1">
                    <italic><tp:taxon-name><tp:taxon-name-part taxon-name-part-type="genus" reg="Orbamia">Orbamia</tp:taxon-name-part> <tp:taxon-name-part taxon-name-part-type="species" reg="clarior">clarior</tp:taxon-name-part></tp:taxon-name></italic>
                  </td><td rowspan="1" colspan="1">2.81</td></tr><tr><td rowspan="1" colspan="1">
                    <italic><tp:taxon-name><tp:taxon-name-part taxon-name-part-type="genus" reg="Orbamia">Orbamia</tp:taxon-name-part> <tp:taxon-name-part taxon-name-part-type="species" reg="emanai">emanai</tp:taxon-name-part></tp:taxon-name></italic>
                  </td><td rowspan="1" colspan="1">1.43</td><td rowspan="1" colspan="1">2.17</td><td rowspan="1" colspan="1">
                    <italic><tp:taxon-name><tp:taxon-name-part taxon-name-part-type="genus" reg="Orbamia">Orbamia</tp:taxon-name-part> <tp:taxon-name-part taxon-name-part-type="species" reg="clarior">clarior</tp:taxon-name-part></tp:taxon-name></italic>
                  </td><td rowspan="1" colspan="1">2.47</td></tr><tr><td rowspan="1" colspan="1">
                    <italic><tp:taxon-name><tp:taxon-name-part taxon-name-part-type="genus" reg="Orbamia">Orbamia</tp:taxon-name-part> <tp:taxon-name-part taxon-name-part-type="species" reg="marginata">marginata</tp:taxon-name-part></tp:taxon-name></italic>
                  </td><td rowspan="1" colspan="1">0.53</td><td rowspan="1" colspan="1">0.62</td><td rowspan="1" colspan="1">
                    <italic><tp:taxon-name><tp:taxon-name-part taxon-name-part-type="genus" reg="Orbamia">Orbamia</tp:taxon-name-part> <tp:taxon-name-part taxon-name-part-type="species" reg="becki">becki</tp:taxon-name-part></tp:taxon-name></italic>
                  </td><td rowspan="1" colspan="1">1.89</td></tr><tr><td rowspan="1" colspan="1">
                    <italic><tp:taxon-name><tp:taxon-name-part taxon-name-part-type="genus" reg="Orbamia">Orbamia</tp:taxon-name-part> <tp:taxon-name-part taxon-name-part-type="species" reg="obliqua">obliqua</tp:taxon-name-part></tp:taxon-name></italic>
                  </td><td rowspan="1" colspan="1">1.35</td><td rowspan="1" colspan="1">1.87</td><td rowspan="1" colspan="1">
                    <italic><tp:taxon-name><tp:taxon-name-part taxon-name-part-type="genus" reg="Orbamia">Orbamia</tp:taxon-name-part> <tp:taxon-name-part taxon-name-part-type="species" reg="abiyi">abiyi</tp:taxon-name-part></tp:taxon-name></italic>
                  </td><td rowspan="1" colspan="1">3.63</td></tr><tr><td rowspan="1" colspan="1">
                    <italic><tp:taxon-name><tp:taxon-name-part taxon-name-part-type="genus" reg="Orbamia">Orbamia</tp:taxon-name-part> <tp:taxon-name-part taxon-name-part-type="species" reg="octomaculata">octomaculata</tp:taxon-name-part></tp:taxon-name></italic>
                  </td><td rowspan="1" colspan="1">0.69</td><td rowspan="1" colspan="1">1.27</td><td rowspan="1" colspan="1">
                    <italic><tp:taxon-name><tp:taxon-name-part taxon-name-part-type="genus" reg="Orbamia">Orbamia</tp:taxon-name-part> <tp:taxon-name-part taxon-name-part-type="species" reg="marginata">marginata</tp:taxon-name-part></tp:taxon-name></italic>
                  </td><td rowspan="1" colspan="1">2.34</td></tr><tr><td rowspan="1" colspan="1">
                    <italic><tp:taxon-name><tp:taxon-name-part taxon-name-part-type="genus" reg="Orbamia">Orbamia</tp:taxon-name-part> <tp:taxon-name-part taxon-name-part-type="species" reg="renimacula">renimacula</tp:taxon-name-part></tp:taxon-name></italic>
                  </td><td rowspan="1" colspan="1">0.42</td><td rowspan="1" colspan="1">1.08</td><td rowspan="1" colspan="1">
                    <italic><tp:taxon-name><tp:taxon-name-part taxon-name-part-type="genus" reg="Orbamia">Orbamia</tp:taxon-name-part> <tp:taxon-name-part taxon-name-part-type="species" reg="becki">becki</tp:taxon-name-part></tp:taxon-name></italic>
                  </td><td rowspan="1" colspan="1">2.18</td></tr><tr><td rowspan="1" colspan="1">
                    <italic><tp:taxon-name><tp:taxon-name-part taxon-name-part-type="genus" reg="Rabomia">Rabomia</tp:taxon-name-part> <tp:taxon-name-part taxon-name-part-type="species" reg="obscurata">obscurata</tp:taxon-name-part></tp:taxon-name></italic>
                  </td><td rowspan="1" colspan="1">N/A</td><td rowspan="1" colspan="1">0</td><td rowspan="1" colspan="1">
                    <italic><tp:taxon-name><tp:taxon-name-part taxon-name-part-type="genus" reg="Rabomia">Rabomia</tp:taxon-name-part> <tp:taxon-name-part taxon-name-part-type="species" reg="subaurata">subaurata</tp:taxon-name-part></tp:taxon-name></italic>
                  </td><td rowspan="1" colspan="1">5.19</td></tr><tr><td rowspan="1" colspan="1">
                    <italic><tp:taxon-name><tp:taxon-name-part taxon-name-part-type="genus" reg="Rabomia">Rabomia</tp:taxon-name-part> <tp:taxon-name-part taxon-name-part-type="species" reg="subaurata">subaurata</tp:taxon-name-part></tp:taxon-name></italic>
                  </td><td rowspan="1" colspan="1">0.41</td><td rowspan="1" colspan="1">0.62</td><td rowspan="1" colspan="1">
                    <italic><tp:taxon-name><tp:taxon-name-part taxon-name-part-type="genus" reg="Rabomia">Rabomia</tp:taxon-name-part> <tp:taxon-name-part taxon-name-part-type="species" reg="obscurata">obscurata</tp:taxon-name-part></tp:taxon-name></italic>
                  </td><td rowspan="1" colspan="1">5.19</td></tr><tr><td rowspan="1" colspan="1">
                    <italic><tp:taxon-name><tp:taxon-name-part taxon-name-part-type="genus" reg="Morabia">Morabia</tp:taxon-name-part> <tp:taxon-name-part taxon-name-part-type="species" reg="brunnea">brunnea</tp:taxon-name-part></tp:taxon-name></italic>
                  </td><td rowspan="1" colspan="1">N/A</td><td rowspan="1" colspan="1">0</td><td rowspan="1" colspan="1">
                    <italic><tp:taxon-name><tp:taxon-name-part taxon-name-part-type="genus" reg="Morabia">Morabia</tp:taxon-name-part> <tp:taxon-name-part taxon-name-part-type="species" reg="politzari">politzari</tp:taxon-name-part></tp:taxon-name></italic>
                  </td><td rowspan="1" colspan="1">2.66</td></tr><tr><td rowspan="1" colspan="1">
                    <italic><tp:taxon-name><tp:taxon-name-part taxon-name-part-type="genus" reg="Morabia">Morabia</tp:taxon-name-part> <tp:taxon-name-part taxon-name-part-type="species" reg="politzari">politzari</tp:taxon-name-part></tp:taxon-name></italic>
                  </td><td rowspan="1" colspan="1">0.25</td><td rowspan="1" colspan="1">0.26</td><td rowspan="1" colspan="1">
                    <italic><tp:taxon-name><tp:taxon-name-part taxon-name-part-type="genus" reg="Morabia">Morabia</tp:taxon-name-part> <tp:taxon-name-part taxon-name-part-type="species" reg="brunnea">brunnea</tp:taxon-name-part></tp:taxon-name></italic>
                  </td><td rowspan="1" colspan="1">2.66</td></tr></tbody></table></table-wrap></tp:treatment-sec><tp:treatment-sec><!--Section generated to contain objects referenced in tp:taxon-treatment.--><fig id="F9" position="float" orientation="portrait"><object-id xmlns:xlink="http://www.w3.org/1999/xlink" content-type="doi" xlink:type="simple">10.3897/zookeys.929.50391.figure85</object-id><object-id xmlns:xlink="http://www.w3.org/1999/xlink" content-type="arpha" xlink:type="simple">A6E22919-E62D-5AAE-B5D3-4717600B922C</object-id><label>Figure 85.</label><caption><p>Maximum Likelihood Tree of <abbrev xmlns:xlink="http://www.w3.org/1999/xlink" xlink:title="cytochrome c oxidase I" id="ABBRID0EMBCI" xlink:type="simple">COI</abbrev> data of the genera <italic><tp:taxon-name><tp:taxon-name-part taxon-name-part-type="genus" reg="Orbamia">Orbamia</tp:taxon-name-part></tp:taxon-name></italic>, <italic><tp:taxon-name><tp:taxon-name-part taxon-name-part-type="genus" reg="Rabomia">Rabomia</tp:taxon-name-part></tp:taxon-name></italic>, and <italic><tp:taxon-name><tp:taxon-name-part taxon-name-part-type="genus" reg="Morabia">Morabia</tp:taxon-name-part></tp:taxon-name></italic>, 50 Bootstrap Replications, Tamura-Nei model, uniform rates, built with Mega 6 software (<xref ref-type="bibr" rid="B24">Tamura et al. 2013</xref>; scale bar = 2 %), for original data see <ext-link xmlns:xlink="http://www.w3.org/1999/xlink" xlink:type="simple" ext-link-type="doi" xlink:href="10.5883/DS-ORBAMIA">https://dx.doi.org/10.5883/DS-ORBAMIA</ext-link>.</p></caption><graphic xmlns:xlink="http://www.w3.org/1999/xlink" xlink:href="zookeys-929-053-g009.jpg" position="float" orientation="portrait" xlink:type="simple" id="oo_402627.jpg"><uri content-type="original_file" xlink:type="simple">https://binary.pensoft.net/fig/402627</uri></graphic></fig></tp:treatment-sec><ref-list><ref id="B12"><mixed-citation xmlns:xlink="http://www.w3.org/1999/xlink" xlink:type="simple"><person-group><name name-style="western"><surname>Herbulot</surname><given-names>C</given-names></name></person-group> (<year>1966</year>) <article-title>Nouveaux <tp:taxon-name><tp:taxon-name-part taxon-name-part-type="family">Geometridae</tp:taxon-name-part></tp:taxon-name> du Sud-ouest de Madagascar.</article-title><source>Bulletin Mensuel Société Linnéenne de Lyon</source><volume>35</volume>: <fpage>216</fpage>–<lpage>221</lpage>.</mixed-citation></ref><ref id="B17"><mixed-citation xmlns:xlink="http://www.w3.org/1999/xlink" xlink:type="simple"><person-group><name name-style="western"><surname>Murillo-Ramos</surname><given-names>LdC</given-names></name><name name-style="western"><surname>Brehm</surname><given-names>G</given-names></name><name name-style="western"><surname>Sihvonen</surname><given-names>P</given-names></name><name name-style="western"><surname>Hausmann</surname><given-names>A</given-names></name><name name-style="western"><surname>Holm</surname><given-names>S</given-names></name><name name-style="western"><surname>Ghanavi</surname><given-names>HR</given-names></name><name name-style="western"><surname>Õunap</surname><given-names>E</given-names></name><name name-style="western"><surname>Truuverk</surname><given-names>A</given-names></name><name name-style="western"><surname>Staude</surname><given-names>H</given-names></name><name name-style="western"><surname>Friedrich</surname><given-names>E</given-names></name><name name-style="western"><surname>Tammaru</surname><given-names>T</given-names></name><name name-style="western"><surname>Wahlberg</surname><given-names>N</given-names></name></person-group> (<year>2019</year>) A comprehensive molecular phylogeny of <tp:taxon-name><tp:taxon-name-part taxon-name-part-type="family">Geometridae</tp:taxon-name-part></tp:taxon-name> (<tp:taxon-name><tp:taxon-name-part taxon-name-part-type="order">Lepidoptera</tp:taxon-name-part></tp:taxon-name>) with a focus on enigmatic small subfamilies. PeerJournal 7: e7386. <ext-link xlink:type="simple" ext-link-type="doi" xlink:href="10.7717/peerj.7386">https://doi.org/10.7717/peerj.7386</ext-link></mixed-citation></ref><ref id="B4"><mixed-citation xmlns:xlink="http://www.w3.org/1999/xlink" xlink:type="simple"><person-group><name name-style="western"><surname>Brehm</surname><given-names>G</given-names></name><name name-style="western"><surname>Murillo-Ramos</surname><given-names>L</given-names></name><name name-style="western"><surname>Sihvonen</surname><given-names>P</given-names></name><name name-style="western"><surname>Hausmann</surname><given-names>A</given-names></name><name name-style="western"><surname>Schmidt</surname><given-names>BC</given-names></name><name name-style="western"><surname>Õunap</surname><given-names>E</given-names></name><name name-style="western"><surname>Moser</surname><given-names>A</given-names></name><name name-style="western"><surname>Mörtter</surname><given-names>R</given-names></name><name name-style="western"><surname>Bolt</surname><given-names>D</given-names></name><name name-style="western"><surname>Bodner</surname><given-names>F</given-names></name><name name-style="western"><surname>Lindt</surname><given-names>A</given-names></name><name name-style="western"><surname>Parra</surname><given-names>LE</given-names></name><name name-style="western"><surname>Wahlberg</surname><given-names>N</given-names></name></person-group> (<year>2019</year>) <article-title>New World geometrid moths (<tp:taxon-name><tp:taxon-name-part taxon-name-part-type="order">Lepidoptera</tp:taxon-name-part></tp:taxon-name>: <tp:taxon-name><tp:taxon-name-part taxon-name-part-type="family">Geometridae</tp:taxon-name-part></tp:taxon-name>): Molecular phylogeny, biogeography, taxonomic updates and description of 11 new tribes.</article-title><source>Arthropod Systematics &amp; Phylogeny</source><volume>77</volume>(<issue>3</issue>): <fpage>457</fpage>–<lpage>486</lpage>.</mixed-citation></ref><ref id="B24"><mixed-citation xmlns:xlink="http://www.w3.org/1999/xlink" xlink:type="simple"><person-group><name name-style="western"><surname>Tamura</surname><given-names>K</given-names></name><name name-style="western"><surname>Stecher</surname><given-names>G</given-names></name><name name-style="western"><surname>Peterson</surname><given-names>D</given-names></name><name name-style="western"><surname>Filipski</surname><given-names>A</given-names></name><name name-style="western"><surname>Kumar</surname><given-names>S</given-names></name></person-group> (<year>2013</year>) <article-title>MEGA6: Molecular Evolutionary Genetics Analysis Version 6.0.</article-title><source>Molecular Biology and Evolution</source><volume>30</volume>: <fpage>2725</fpage>–<lpage>2729</lpage>. <ext-link xlink:type="simple" ext-link-type="doi" xlink:href="10.1093/molbev/mst197">https://doi.org/10.1093/molbev/mst197</ext-link></mixed-citation></ref></ref-list></tp:taxon-treatment>
