# Supplementary material for: Revision of the Orbamia Herbulot, 1966 group of genera with description of two new genera, ten new species, and two new subspecies (Lepidoptera, Geometridae, Ennominae, Cassymini)
Source: Zookeys. 2020 Apr 22;929:53–77. doi: 10.3897/zookeys.929.50391 (PMC7192960; doi:10.3897/zookeys.929.50391)
Supplement: XML Treatment for Orbamia renimacula [file zookeys.929.50391-treatment5.xml]

<!DOCTYPE tp:taxon-treatment
  PUBLIC "-//TaxonX//DTD Taxonomic Treatment Publishing DTD v0 20100105//EN" "tax-treatment-NSO.dtd">
<tp:taxon-treatment xmlns:tp="http://www.plazi.org/taxpub"><tp:treatment-meta><kwd-group><label>Taxon classification</label><kwd><named-content xmlns:xlink="http://www.w3.org/1999/xlink" content-type="kingdom">Animalia</named-content></kwd><kwd><named-content xmlns:xlink="http://www.w3.org/1999/xlink" content-type="order">Lepidoptera</named-content></kwd><kwd><named-content xmlns:xlink="http://www.w3.org/1999/xlink" content-type="family">Geometridae</named-content></kwd></kwd-group><mixed-citation publication-type="journal"><person-group><name><surname>Tujuba</surname><given-names>Tesfu Fekensa</given-names></name><name><surname>Hausmann</surname><given-names>Axel</given-names></name><name><surname>Sciarretta</surname><given-names>Andrea</given-names></name></person-group><article-title>Revision of the <italic><tp:taxon-name><tp:taxon-name-part taxon-name-part-type="genus" reg="Orbamia">Orbamia</tp:taxon-name-part></tp:taxon-name></italic> Herbulot, 1966 group of genera with description of two new genera, ten new species, and two new subspecies (<tp:taxon-name><tp:taxon-name-part taxon-name-part-type="order">Lepidoptera</tp:taxon-name-part></tp:taxon-name>, <tp:taxon-name><tp:taxon-name-part taxon-name-part-type="family">Geometridae</tp:taxon-name-part></tp:taxon-name>, <tp:taxon-name><tp:taxon-name-part taxon-name-part-type="subfamily">Ennominae</tp:taxon-name-part></tp:taxon-name>, <tp:taxon-name><tp:taxon-name-part taxon-name-part-type="tribe">Cassymini</tp:taxon-name-part></tp:taxon-name>)</article-title><source>Zookeys</source><day>22</day><month>4</month><year>2020</year><volume>929</volume><fpage>53</fpage><lpage>77</lpage><pub-id pub-id-type="doi">10.3897/zookeys.929.50391</pub-id></mixed-citation></tp:treatment-meta><tp:nomenclature><tp:taxon-name><object-id xmlns:xlink="http://www.w3.org/1999/xlink" content-type="arpha" xlink:type="simple">FF99252D-A5E0-5284-8205-22E01E0AF9D5</object-id>
            <tp:taxon-name-part taxon-name-part-type="genus" reg="Orbamia">Orbamia</tp:taxon-name-part>
            <tp:taxon-name-part taxon-name-part-type="species" reg="renimacula">renimacula</tp:taxon-name-part>
            <object-id xmlns:xlink="http://www.w3.org/1999/xlink" xlink:type="simple">BIN: BOLD: AAE1536</object-id>
          </tp:taxon-name><tp:taxon-authority>(Prout, 1926)</tp:taxon-authority><xref ref-type="fig" rid="F1">Figures 4</xref><xref ref-type="fig" rid="F2">, 22</xref><xref ref-type="fig" rid="F4">, 40</xref><xref ref-type="fig" rid="F6">, 58</xref><xref ref-type="fig" rid="F8">, 75</xref><tp:nomenclature-citation-list><tp:nomenclature-citation><tp:taxon-name>
                <tp:taxon-name-part taxon-name-part-type="genus" reg="Boarmia">Boarmia</tp:taxon-name-part> <tp:taxon-name-part taxon-name-part-type="species" reg="renimacula">renimacula</tp:taxon-name-part></tp:taxon-name><comment>: <xref ref-type="bibr" rid="B18">Prout (1926)</xref>: 184 (holotype ♀ in <named-content xmlns:xlink="http://www.w3.org/1999/xlink" content-type="dwc:institutional_code" xlink:type="simple">NHMUK</named-content>; locus typicus: Senegal: Sédhiou).</comment></tp:nomenclature-citation></tp:nomenclature-citation-list></tp:nomenclature><tp:treatment-sec sec-type="material" id="SECID0EJTAG"><title>Examined material (<named-content xmlns:xlink="http://www.w3.org/1999/xlink" content-type="dwc:institutional_code" xlink:type="simple">ZSM</named-content>).</title><p>45♂♀ from Cameroon, Burkina Faso (Upper Volta), Guinea, Senegal, Togo, Mali, Gambia, Nigeria and Ivory Coast (<named-content xmlns:xlink="http://www.w3.org/1999/xlink" content-type="dwc:institutional_code" xlink:type="simple">ZSM</named-content> G 13626/♂; <named-content xmlns:xlink="http://www.w3.org/1999/xlink" content-type="dwc:institutional_code" xlink:type="simple">ZSM</named-content> G 61321/♀; <named-content xmlns:xlink="http://www.w3.org/1999/xlink" content-type="dwc:institutional_code" xlink:type="simple">ZSM</named-content> G 13620/♂).</p></tp:treatment-sec><tp:treatment-sec sec-type="Differential features" id="SECID0EEUAG"><title>Differential features</title><p>(<abbrev xmlns:xlink="http://www.w3.org/1999/xlink" xlink:title="cytochrome c oxidase I" id="ABBRID0EKUAG" xlink:type="simple">COI</abbrev> sequences, photographs of adults and their genitalia see <ext-link xmlns:xlink="http://www.w3.org/1999/xlink" xlink:type="simple" ext-link-type="doi" xlink:href="10.5883/DS-ORBAMIA">https://dx.doi.org/10.5883/DS-ORBAMIA)</ext-link>: Adult: Forewing length: 8.5–12 mm, one of the smallest <italic><tp:taxon-name><tp:taxon-name-part taxon-name-part-type="genus" reg="Orbamia">Orbamia</tp:taxon-name-part></tp:taxon-name></italic> species. Upperside of wings: Ground colour pale grey with brown suffusion. Underside: Ground colour white with very slight yellowish tinge, and slight dark suffusion, terminal fascia on all wings complete, conspicuous, at forewing apex dilated. Male genitalia: Uncus narrow digitiform, saccus round, valva almost straight, dorsal process with fine, curved hook at tip, cornutus of medium length (2.0 mm). Female genitalia: Lamella post-vaginalis weakly sclerotised, lamella ante-vaginalis U-shaped (0.6 mm), signum sclerotised, rhomboid, transverse ridge straight (0.25 mm).</p></tp:treatment-sec><tp:treatment-sec><!--Section generated to contain objects referenced in tp:taxon-treatment.--><fig id="F1" position="float" orientation="portrait"><object-id xmlns:xlink="http://www.w3.org/1999/xlink" content-type="doi" xlink:type="simple">10.3897/zookeys.929.50391.figures1-18</object-id><object-id xmlns:xlink="http://www.w3.org/1999/xlink" content-type="arpha" xlink:type="simple">6EB997A5-CE75-58B2-B108-35D08746A0B8</object-id><label>Figures 1–18.</label><caption><p>Specimens of the genera <italic><tp:taxon-name><tp:taxon-name-part taxon-name-part-type="genus" reg="Orbamia">Orbamia</tp:taxon-name-part></tp:taxon-name></italic>, <italic><tp:taxon-name><tp:taxon-name-part taxon-name-part-type="genus" reg="Rabomia">Rabomia</tp:taxon-name-part></tp:taxon-name></italic>, and <italic><tp:taxon-name><tp:taxon-name-part taxon-name-part-type="genus" reg="Morabia">Morabia</tp:taxon-name-part></tp:taxon-name></italic>, dorsal view. <bold>1</bold><italic><tp:taxon-name><tp:taxon-name-part taxon-name-part-type="genus" reg="Orbamia">Orbamia</tp:taxon-name-part> <tp:taxon-name-part taxon-name-part-type="species" reg="octomaculata">octomaculata</tp:taxon-name-part></tp:taxon-name></italic><bold>2</bold><italic><tp:taxon-name><tp:taxon-name-part taxon-name-part-type="genus" reg="Orbamia">O.</tp:taxon-name-part> <tp:taxon-name-part taxon-name-part-type="species" reg="marginata">marginata</tp:taxon-name-part></tp:taxon-name></italic> (paratype) <bold>3</bold><italic><tp:taxon-name><tp:taxon-name-part taxon-name-part-type="genus" reg="Orbamia">O.</tp:taxon-name-part> <tp:taxon-name-part taxon-name-part-type="species" reg="becki">becki</tp:taxon-name-part></tp:taxon-name></italic> (holotype) <bold>4</bold><italic><tp:taxon-name><tp:taxon-name-part taxon-name-part-type="genus" reg="Orbamia">O.</tp:taxon-name-part> <tp:taxon-name-part taxon-name-part-type="species" reg="renimacula">renimacula</tp:taxon-name-part></tp:taxon-name></italic><bold>5</bold><italic><tp:taxon-name><tp:taxon-name-part taxon-name-part-type="genus" reg="Orbamia">O.</tp:taxon-name-part> <tp:taxon-name-part taxon-name-part-type="species" reg="clarissima">clarissima</tp:taxon-name-part></tp:taxon-name></italic> (holotype) <bold>6</bold><italic><tp:taxon-name><tp:taxon-name-part taxon-name-part-type="genus" reg="Orbamia">O.</tp:taxon-name-part> <tp:taxon-name-part taxon-name-part-type="species" reg="clarior">clarior</tp:taxon-name-part></tp:taxon-name></italic> (holotype) <bold>7</bold><italic><tp:taxon-name><tp:taxon-name-part taxon-name-part-type="genus" reg="Orbamia">O.</tp:taxon-name-part> <tp:taxon-name-part taxon-name-part-type="species" reg="obliqua">obliqua</tp:taxon-name-part></tp:taxon-name></italic> (holotype) <bold>8</bold><italic><tp:taxon-name><tp:taxon-name-part taxon-name-part-type="genus" reg="Orbamia">O.</tp:taxon-name-part> <tp:taxon-name-part taxon-name-part-type="species" reg="obliqua">obliqua</tp:taxon-name-part> <tp:taxon-name-part taxon-name-part-type="subspecies" reg="parva">parva</tp:taxon-name-part></tp:taxon-name></italic> (holotype) <bold>9</bold><italic><tp:taxon-name><tp:taxon-name-part taxon-name-part-type="genus" reg="Orbamia">O.</tp:taxon-name-part> <tp:taxon-name-part taxon-name-part-type="species" reg="ocellata">ocellata</tp:taxon-name-part></tp:taxon-name></italic><bold>10</bold><italic><tp:taxon-name><tp:taxon-name-part taxon-name-part-type="genus" reg="Orbamia">O.</tp:taxon-name-part> <tp:taxon-name-part taxon-name-part-type="species" reg="abiyi">abiyi</tp:taxon-name-part></tp:taxon-name></italic> (holotype) <bold>11</bold><italic><tp:taxon-name><tp:taxon-name-part taxon-name-part-type="genus" reg="Orbamia">O.</tp:taxon-name-part> <tp:taxon-name-part taxon-name-part-type="species" reg="emanai">emanai</tp:taxon-name-part></tp:taxon-name></italic> (holotype) <bold>12</bold><italic><tp:taxon-name><tp:taxon-name-part taxon-name-part-type="genus" reg="Orbamia">O.</tp:taxon-name-part> <tp:taxon-name-part taxon-name-part-type="species" reg="emanai">emanai</tp:taxon-name-part> <tp:taxon-name-part taxon-name-part-type="subspecies" reg="lenzi">lenzi</tp:taxon-name-part></tp:taxon-name></italic> (holotype) <bold>13</bold><italic><tp:taxon-name><tp:taxon-name-part taxon-name-part-type="genus" reg="Orbamia">O.</tp:taxon-name-part> <tp:taxon-name-part taxon-name-part-type="species" reg="pauperata">pauperata</tp:taxon-name-part></tp:taxon-name></italic> (holotype) <bold>14</bold><italic><tp:taxon-name><tp:taxon-name-part taxon-name-part-type="genus" reg="Orbamia">O.</tp:taxon-name-part> <tp:taxon-name-part taxon-name-part-type="species" reg="balensis">balensis</tp:taxon-name-part></tp:taxon-name></italic> (holotype) <bold>15</bold><italic><tp:taxon-name><tp:taxon-name-part taxon-name-part-type="genus" reg="Rabomia">Rabomia</tp:taxon-name-part> <tp:taxon-name-part taxon-name-part-type="species" reg="subaurata">subaurata</tp:taxon-name-part></tp:taxon-name></italic><bold>16</bold><italic><tp:taxon-name><tp:taxon-name-part taxon-name-part-type="genus" reg="Rabomia">R.</tp:taxon-name-part> <tp:taxon-name-part taxon-name-part-type="species" reg="obscurior">obscurior</tp:taxon-name-part></tp:taxon-name></italic> (holotype) <bold>17</bold><italic><tp:taxon-name><tp:taxon-name-part taxon-name-part-type="genus" reg="Morabia">Morabia</tp:taxon-name-part> <tp:taxon-name-part taxon-name-part-type="species" reg="politzari">politzari</tp:taxon-name-part></tp:taxon-name></italic> (holotype) <bold>18</bold><italic><tp:taxon-name><tp:taxon-name-part taxon-name-part-type="genus" reg="Morabia">M.</tp:taxon-name-part> <tp:taxon-name-part taxon-name-part-type="species" reg="brunnea">brunnea</tp:taxon-name-part></tp:taxon-name></italic> (holotype). Scale bars: 1 cm.</p></caption><graphic xmlns:xlink="http://www.w3.org/1999/xlink" xlink:href="zookeys-929-053-g001.jpg" position="float" orientation="portrait" xlink:type="simple" id="oo_402619.jpg"><uri content-type="original_file" xlink:type="simple">https://binary.pensoft.net/fig/402619</uri></graphic></fig><fig id="F2" position="float" orientation="portrait"><object-id xmlns:xlink="http://www.w3.org/1999/xlink" content-type="doi" xlink:type="simple">10.3897/zookeys.929.50391.figures19-27</object-id><object-id xmlns:xlink="http://www.w3.org/1999/xlink" content-type="arpha" xlink:type="simple">82E06347-97FF-572F-95ED-131FAEB27F0B</object-id><label>Figures 19–27.</label><caption><p>Specimens of the genus <italic><tp:taxon-name><tp:taxon-name-part taxon-name-part-type="genus" reg="Orbamia">Orbamia</tp:taxon-name-part></tp:taxon-name></italic>, ventral view. <bold>19</bold><italic><tp:taxon-name><tp:taxon-name-part taxon-name-part-type="genus" reg="Orbamia">Orbamia</tp:taxon-name-part> <tp:taxon-name-part taxon-name-part-type="species" reg="octomaculata">octomaculata</tp:taxon-name-part></tp:taxon-name></italic><bold>20</bold><italic><tp:taxon-name><tp:taxon-name-part taxon-name-part-type="genus" reg="Orbamia">O.</tp:taxon-name-part> <tp:taxon-name-part taxon-name-part-type="species" reg="marginata">marginata</tp:taxon-name-part></tp:taxon-name></italic><bold>21</bold><italic><tp:taxon-name><tp:taxon-name-part taxon-name-part-type="genus" reg="Orbamia">O.</tp:taxon-name-part> <tp:taxon-name-part taxon-name-part-type="species" reg="becki">becki</tp:taxon-name-part></tp:taxon-name></italic><bold>22</bold><italic><tp:taxon-name><tp:taxon-name-part taxon-name-part-type="genus" reg="Orbamia">O.</tp:taxon-name-part> <tp:taxon-name-part taxon-name-part-type="species" reg="renimacula">renimacula</tp:taxon-name-part></tp:taxon-name></italic><bold>23</bold><italic><tp:taxon-name><tp:taxon-name-part taxon-name-part-type="genus" reg="Orbamia">O.</tp:taxon-name-part> <tp:taxon-name-part taxon-name-part-type="species" reg="clarissima">clarissima</tp:taxon-name-part></tp:taxon-name></italic><bold>24</bold><italic><tp:taxon-name><tp:taxon-name-part taxon-name-part-type="genus" reg="Orbamia">O.</tp:taxon-name-part> <tp:taxon-name-part taxon-name-part-type="species" reg="clarior">clarior</tp:taxon-name-part></tp:taxon-name></italic><bold>25</bold><italic><tp:taxon-name><tp:taxon-name-part taxon-name-part-type="genus" reg="Orbamia">O.</tp:taxon-name-part> <tp:taxon-name-part taxon-name-part-type="species" reg="obliqua">obliqua</tp:taxon-name-part></tp:taxon-name></italic><bold>26</bold><italic><tp:taxon-name><tp:taxon-name-part taxon-name-part-type="genus" reg="Orbamia">O.</tp:taxon-name-part> <tp:taxon-name-part taxon-name-part-type="species" reg="obliqua">obliqua</tp:taxon-name-part> <tp:taxon-name-part taxon-name-part-type="subspecies" reg="parva">parva</tp:taxon-name-part></tp:taxon-name></italic><bold>27</bold><italic><tp:taxon-name><tp:taxon-name-part taxon-name-part-type="genus" reg="Orbamia">O.</tp:taxon-name-part> <tp:taxon-name-part taxon-name-part-type="species" reg="ocellata">ocellata</tp:taxon-name-part></tp:taxon-name></italic>. Scale bars: 1 cm.</p></caption><graphic xmlns:xlink="http://www.w3.org/1999/xlink" xlink:href="zookeys-929-053-g002.jpg" position="float" orientation="portrait" xlink:type="simple" id="oo_402620.jpg"><uri content-type="original_file" xlink:type="simple">https://binary.pensoft.net/fig/402620</uri></graphic></fig><fig id="F4" position="float" orientation="portrait"><object-id xmlns:xlink="http://www.w3.org/1999/xlink" content-type="doi" xlink:type="simple">10.3897/zookeys.929.50391.figures37-45</object-id><object-id xmlns:xlink="http://www.w3.org/1999/xlink" content-type="arpha" xlink:type="simple">CE84F5D7-38E5-5DCC-8291-D69C473C40E2</object-id><label>Figures 37–45.</label><caption><p>Male genitalia of the genus <italic><tp:taxon-name><tp:taxon-name-part taxon-name-part-type="genus" reg="Orbamia">Orbamia</tp:taxon-name-part></tp:taxon-name></italic>. <bold>37</bold><italic><tp:taxon-name><tp:taxon-name-part taxon-name-part-type="genus" reg="Orbamia">Orbamia</tp:taxon-name-part> <tp:taxon-name-part taxon-name-part-type="species" reg="octomaculata">octomaculata</tp:taxon-name-part></tp:taxon-name></italic><bold>38</bold><italic><tp:taxon-name><tp:taxon-name-part taxon-name-part-type="genus" reg="Orbamia">O.</tp:taxon-name-part> <tp:taxon-name-part taxon-name-part-type="species" reg="marginata">marginata</tp:taxon-name-part></tp:taxon-name></italic><bold>39</bold><italic><tp:taxon-name><tp:taxon-name-part taxon-name-part-type="genus" reg="Orbamia">O.</tp:taxon-name-part> <tp:taxon-name-part taxon-name-part-type="species" reg="becki">becki</tp:taxon-name-part></tp:taxon-name></italic><bold>40</bold><italic><tp:taxon-name><tp:taxon-name-part taxon-name-part-type="genus" reg="Orbamia">O.</tp:taxon-name-part> <tp:taxon-name-part taxon-name-part-type="species" reg="renimacula">renimacula</tp:taxon-name-part></tp:taxon-name></italic><bold>41</bold><italic><tp:taxon-name><tp:taxon-name-part taxon-name-part-type="genus" reg="Orbamia">O.</tp:taxon-name-part> <tp:taxon-name-part taxon-name-part-type="species" reg="clarissima">clarissima</tp:taxon-name-part></tp:taxon-name></italic><bold>42</bold><italic><tp:taxon-name><tp:taxon-name-part taxon-name-part-type="genus" reg="Orbamia">O.</tp:taxon-name-part> <tp:taxon-name-part taxon-name-part-type="species" reg="clarior">clarior</tp:taxon-name-part></tp:taxon-name></italic><bold>43</bold><italic><tp:taxon-name><tp:taxon-name-part taxon-name-part-type="genus" reg="Orbamia">O.</tp:taxon-name-part> <tp:taxon-name-part taxon-name-part-type="species" reg="obliqua">obliqua</tp:taxon-name-part></tp:taxon-name></italic><bold>44</bold><italic><tp:taxon-name><tp:taxon-name-part taxon-name-part-type="genus" reg="Orbamia">O.</tp:taxon-name-part> <tp:taxon-name-part taxon-name-part-type="species" reg="obliqua">obliqua</tp:taxon-name-part> <tp:taxon-name-part taxon-name-part-type="subspecies" reg="parva">parva</tp:taxon-name-part></tp:taxon-name></italic><bold>45</bold><italic><tp:taxon-name><tp:taxon-name-part taxon-name-part-type="genus" reg="Orbamia">O.</tp:taxon-name-part> <tp:taxon-name-part taxon-name-part-type="species" reg="ocellata">ocellata</tp:taxon-name-part></tp:taxon-name></italic>. Scale bar: 1 mm.</p></caption><graphic xmlns:xlink="http://www.w3.org/1999/xlink" xlink:href="zookeys-929-053-g004.jpg" position="float" orientation="portrait" xlink:type="simple" id="oo_402622.jpg"><uri content-type="original_file" xlink:type="simple">https://binary.pensoft.net/fig/402622</uri></graphic></fig><fig id="F6" position="float" orientation="portrait"><object-id xmlns:xlink="http://www.w3.org/1999/xlink" content-type="doi" xlink:type="simple">10.3897/zookeys.929.50391.figures55-63</object-id><object-id xmlns:xlink="http://www.w3.org/1999/xlink" content-type="arpha" xlink:type="simple">4636C645-855B-5269-A79C-D0F407F760FC</object-id><label>Figures 55–63.</label><caption><p>Aedeagus of male genitalia of the genus <italic><tp:taxon-name><tp:taxon-name-part taxon-name-part-type="genus" reg="Orbamia">Orbamia</tp:taxon-name-part></tp:taxon-name></italic>. <bold>55</bold><italic><tp:taxon-name><tp:taxon-name-part taxon-name-part-type="genus" reg="Orbamia">Orbamia</tp:taxon-name-part> <tp:taxon-name-part taxon-name-part-type="species" reg="octomaculata">octomaculata</tp:taxon-name-part></tp:taxon-name></italic><bold>56</bold><italic><tp:taxon-name><tp:taxon-name-part taxon-name-part-type="genus" reg="Orbamia">O.</tp:taxon-name-part> <tp:taxon-name-part taxon-name-part-type="species" reg="marginata">marginata</tp:taxon-name-part></tp:taxon-name></italic><bold>57</bold><italic><tp:taxon-name><tp:taxon-name-part taxon-name-part-type="genus" reg="Orbamia">O.</tp:taxon-name-part> <tp:taxon-name-part taxon-name-part-type="species" reg="becki">becki</tp:taxon-name-part></tp:taxon-name></italic><bold>58</bold><italic><tp:taxon-name><tp:taxon-name-part taxon-name-part-type="genus" reg="Orbamia">O.</tp:taxon-name-part> <tp:taxon-name-part taxon-name-part-type="species" reg="renimacula">renimacula</tp:taxon-name-part></tp:taxon-name></italic><bold>59</bold><italic><tp:taxon-name><tp:taxon-name-part taxon-name-part-type="genus" reg="Orbamia">O.</tp:taxon-name-part> <tp:taxon-name-part taxon-name-part-type="species" reg="clarissima">clarissima</tp:taxon-name-part></tp:taxon-name></italic><bold>60</bold><italic><tp:taxon-name><tp:taxon-name-part taxon-name-part-type="genus" reg="Orbamia">O.</tp:taxon-name-part> <tp:taxon-name-part taxon-name-part-type="species" reg="clarior">clarior</tp:taxon-name-part></tp:taxon-name></italic><bold>61</bold><italic><tp:taxon-name><tp:taxon-name-part taxon-name-part-type="genus" reg="Orbamia">O.</tp:taxon-name-part> <tp:taxon-name-part taxon-name-part-type="species" reg="obliqua">obliqua</tp:taxon-name-part></tp:taxon-name></italic><bold>62</bold><italic><tp:taxon-name><tp:taxon-name-part taxon-name-part-type="genus" reg="Orbamia">O.</tp:taxon-name-part> <tp:taxon-name-part taxon-name-part-type="species" reg="obliqua">obliqua</tp:taxon-name-part> <tp:taxon-name-part taxon-name-part-type="subspecies" reg="parva">parva</tp:taxon-name-part></tp:taxon-name></italic><bold>63</bold><italic><tp:taxon-name><tp:taxon-name-part taxon-name-part-type="genus" reg="Orbamia">O.</tp:taxon-name-part> <tp:taxon-name-part taxon-name-part-type="species" reg="ocellata">ocellata</tp:taxon-name-part></tp:taxon-name></italic>. Scale bar: 1 mm.</p></caption><graphic xmlns:xlink="http://www.w3.org/1999/xlink" xlink:href="zookeys-929-053-g006.jpg" position="float" orientation="portrait" xlink:type="simple" id="oo_402624.jpg"><uri content-type="original_file" xlink:type="simple">https://binary.pensoft.net/fig/402624</uri></graphic></fig><fig id="F8" position="float" orientation="portrait"><object-id xmlns:xlink="http://www.w3.org/1999/xlink" content-type="doi" xlink:type="simple">10.3897/zookeys.929.50391.figures73-84</object-id><object-id xmlns:xlink="http://www.w3.org/1999/xlink" content-type="arpha" xlink:type="simple">170FC6D4-FE61-517E-A610-D55EAB6DBEDE</object-id><label>Figures 73–84.</label><caption><p>Female genitalia of the genera <italic><tp:taxon-name><tp:taxon-name-part taxon-name-part-type="genus" reg="Orbamia">Orbamia</tp:taxon-name-part></tp:taxon-name></italic>, <italic><tp:taxon-name><tp:taxon-name-part taxon-name-part-type="genus" reg="Rabomia">Rabomia</tp:taxon-name-part></tp:taxon-name></italic>, and <italic><tp:taxon-name><tp:taxon-name-part taxon-name-part-type="genus" reg="Morabia">Morabia</tp:taxon-name-part></tp:taxon-name></italic>. <bold>73</bold><italic><tp:taxon-name><tp:taxon-name-part taxon-name-part-type="genus" reg="Orbamia">Orbamia</tp:taxon-name-part> <tp:taxon-name-part taxon-name-part-type="species" reg="octomaculata">octomaculata</tp:taxon-name-part></tp:taxon-name></italic><bold>74</bold><italic><tp:taxon-name><tp:taxon-name-part taxon-name-part-type="genus" reg="Orbamia">O.</tp:taxon-name-part> <tp:taxon-name-part taxon-name-part-type="species" reg="becki">becki</tp:taxon-name-part></tp:taxon-name></italic><bold>75</bold><italic><tp:taxon-name><tp:taxon-name-part taxon-name-part-type="genus" reg="Orbamia">O.</tp:taxon-name-part> <tp:taxon-name-part taxon-name-part-type="species" reg="renimacula">renimacula</tp:taxon-name-part></tp:taxon-name></italic><bold>76</bold><italic><tp:taxon-name><tp:taxon-name-part taxon-name-part-type="genus" reg="Orbamia">O.</tp:taxon-name-part> <tp:taxon-name-part taxon-name-part-type="species" reg="clarissima">clarissima</tp:taxon-name-part></tp:taxon-name></italic><bold>77</bold><italic><tp:taxon-name><tp:taxon-name-part taxon-name-part-type="genus" reg="Orbamia">O.</tp:taxon-name-part> <tp:taxon-name-part taxon-name-part-type="species" reg="ocellata">ocellata</tp:taxon-name-part></tp:taxon-name></italic><bold>78</bold><italic><tp:taxon-name><tp:taxon-name-part taxon-name-part-type="genus" reg="Orbamia">O.</tp:taxon-name-part> <tp:taxon-name-part taxon-name-part-type="species" reg="abiyi">abiyi</tp:taxon-name-part></tp:taxon-name></italic><bold>79</bold><italic><tp:taxon-name><tp:taxon-name-part taxon-name-part-type="genus" reg="Orbamia">O.</tp:taxon-name-part> <tp:taxon-name-part taxon-name-part-type="species" reg="emanai">emanai</tp:taxon-name-part></tp:taxon-name></italic><bold>80</bold><italic><tp:taxon-name><tp:taxon-name-part taxon-name-part-type="genus" reg="Orbamia">O.</tp:taxon-name-part> <tp:taxon-name-part taxon-name-part-type="species" reg="emanai">emanai</tp:taxon-name-part> <tp:taxon-name-part taxon-name-part-type="subspecies" reg="lenzi">lenzi</tp:taxon-name-part></tp:taxon-name></italic><bold>81</bold><italic><tp:taxon-name><tp:taxon-name-part taxon-name-part-type="genus" reg="Orbamia">O.</tp:taxon-name-part> <tp:taxon-name-part taxon-name-part-type="species" reg="pauperata">pauperata</tp:taxon-name-part></tp:taxon-name></italic><bold>82</bold><italic><tp:taxon-name><tp:taxon-name-part taxon-name-part-type="genus" reg="Rabomia">Rabomia</tp:taxon-name-part> <tp:taxon-name-part taxon-name-part-type="species" reg="subaurata">subaurata</tp:taxon-name-part></tp:taxon-name></italic><bold>83</bold><italic><tp:taxon-name><tp:taxon-name-part taxon-name-part-type="genus" reg="Rabomia">R.</tp:taxon-name-part> <tp:taxon-name-part taxon-name-part-type="species" reg="obscurior">obscurior</tp:taxon-name-part></tp:taxon-name></italic><bold>84</bold><italic><tp:taxon-name><tp:taxon-name-part taxon-name-part-type="genus" reg="Morabia">Morabia</tp:taxon-name-part> <tp:taxon-name-part taxon-name-part-type="species" reg="politzari">politzari</tp:taxon-name-part></tp:taxon-name></italic>. Scale bar: 1 mm.</p></caption><graphic xmlns:xlink="http://www.w3.org/1999/xlink" xlink:href="zookeys-929-053-g008.jpg" position="float" orientation="portrait" xlink:type="simple" id="oo_402626.jpg"><uri content-type="original_file" xlink:type="simple">https://binary.pensoft.net/fig/402626</uri></graphic></fig></tp:treatment-sec><ref-list><ref id="B18"><mixed-citation xmlns:xlink="http://www.w3.org/1999/xlink" xlink:type="simple"><person-group><name name-style="western"><surname>Prout</surname><given-names>LB</given-names></name></person-group> (<year>1926</year>) <article-title>New <tp:taxon-name><tp:taxon-name-part taxon-name-part-type="family">Geometridae</tp:taxon-name-part></tp:taxon-name> in the Tring Museum.</article-title><source>Novitates Zoologicae</source><volume>33</volume>: <fpage>179</fpage>–<lpage>188</lpage>. <ext-link xlink:type="simple" ext-link-type="doi" xlink:href="10.5962/bhl.part.21141">https://doi.org/10.5962/bhl.part.21141</ext-link></mixed-citation></ref></ref-list></tp:taxon-treatment>
