# Supplementary material for: Revision of the Orbamia Herbulot, 1966 group of genera with description of two new genera, ten new species, and two new subspecies (Lepidoptera, Geometridae, Ennominae, Cassymini)
Source: Zookeys. 2020 Apr 22;929:53–77. doi: 10.3897/zookeys.929.50391 (PMC7192960; doi:10.3897/zookeys.929.50391)
Supplement: XML Treatment for Rabomia [file zookeys.929.50391-treatment16.xml]

<!DOCTYPE tp:taxon-treatment
  PUBLIC "-//TaxonX//DTD Taxonomic Treatment Publishing DTD v0 20100105//EN" "tax-treatment-NSO.dtd">
<tp:taxon-treatment xmlns:tp="http://www.plazi.org/taxpub"><tp:treatment-meta><kwd-group><label>Taxon classification</label><kwd><named-content xmlns:xlink="http://www.w3.org/1999/xlink" content-type="kingdom">Animalia</named-content></kwd><kwd><named-content xmlns:xlink="http://www.w3.org/1999/xlink" content-type="order">Lepidoptera</named-content></kwd><kwd><named-content xmlns:xlink="http://www.w3.org/1999/xlink" content-type="family">Geometridae</named-content></kwd></kwd-group><mixed-citation publication-type="journal"><person-group><name><surname>Tujuba</surname><given-names>Tesfu Fekensa</given-names></name><name><surname>Hausmann</surname><given-names>Axel</given-names></name><name><surname>Sciarretta</surname><given-names>Andrea</given-names></name></person-group><article-title>Revision of the <italic><tp:taxon-name><tp:taxon-name-part taxon-name-part-type="genus" reg="Orbamia">Orbamia</tp:taxon-name-part></tp:taxon-name></italic> Herbulot, 1966 group of genera with description of two new genera, ten new species, and two new subspecies (<tp:taxon-name><tp:taxon-name-part taxon-name-part-type="order">Lepidoptera</tp:taxon-name-part></tp:taxon-name>, <tp:taxon-name><tp:taxon-name-part taxon-name-part-type="family">Geometridae</tp:taxon-name-part></tp:taxon-name>, <tp:taxon-name><tp:taxon-name-part taxon-name-part-type="subfamily">Ennominae</tp:taxon-name-part></tp:taxon-name>, <tp:taxon-name><tp:taxon-name-part taxon-name-part-type="tribe">Cassymini</tp:taxon-name-part></tp:taxon-name>)</article-title><source>Zookeys</source><day>22</day><month>4</month><year>2020</year><volume>929</volume><fpage>53</fpage><lpage>77</lpage><pub-id pub-id-type="doi">10.3897/zookeys.929.50391</pub-id></mixed-citation></tp:treatment-meta><tp:nomenclature><tp:taxon-name><object-id xmlns:xlink="http://www.w3.org/1999/xlink" content-type="arpha" xlink:type="simple">66BE934F-7E90-5427-B76C-FBF444B44109</object-id>
            <tp:taxon-name-part taxon-name-part-type="genus" reg="Rabomia">Rabomia</tp:taxon-name-part>
            <object-id xmlns:xlink="http://www.w3.org/1999/xlink" content-type="zoobank" xlink:type="simple">http://zoobank.org/C6E24B77-0F95-457D-9034-26348A26F071</object-id>
          </tp:taxon-name><tp:taxon-authority>Hausmann &amp; Tujuba</tp:taxon-authority><tp:taxon-status xmlns:xlink="http://www.w3.org/1999/xlink" xlink:type="simple">gen. nov.</tp:taxon-status></tp:nomenclature><tp:treatment-sec sec-type="type species" id="SECID0E3SAI"><title>Type species.</title><p><tp:taxon-name><tp:taxon-name-part taxon-name-part-type="genus" reg="Ectropis">Ectropis</tp:taxon-name-part> <tp:taxon-name-part taxon-name-part-type="uncertainty-rank">?</tp:taxon-name-part> <tp:taxon-name-part taxon-name-part-type="species" reg="subaurata">subaurata</tp:taxon-name-part></tp:taxon-name> Warren, 1899.</p></tp:treatment-sec><tp:treatment-sec sec-type="etymology" id="SECID0EPTAI"><title>Etymology.</title><p>The name is an anagram of the sister genus <italic><tp:taxon-name><tp:taxon-name-part taxon-name-part-type="genus" reg="Orbamia">Orbamia</tp:taxon-name-part></tp:taxon-name></italic>, similarly to the anagram used by <xref ref-type="bibr" rid="B12">Herbulot (1966)</xref> when transforming the name <italic><tp:taxon-name><tp:taxon-name-part taxon-name-part-type="genus" reg="Boarmia">Boarmia</tp:taxon-name-part></tp:taxon-name></italic> to <italic><tp:taxon-name><tp:taxon-name-part taxon-name-part-type="genus" reg="Orbamia">Orbamia</tp:taxon-name-part></tp:taxon-name></italic>.</p></tp:treatment-sec><tp:treatment-sec sec-type="Differential features" id="SECID0EOUAI"><title>Differential features</title><p>(<abbrev xmlns:xlink="http://www.w3.org/1999/xlink" xlink:title="cytochrome c oxidase I" id="ABBRID0EUUAI" xlink:type="simple">COI</abbrev> sequences, photographs of adults and their genitalia see <ext-link xmlns:xlink="http://www.w3.org/1999/xlink" xlink:type="simple" ext-link-type="doi" xlink:href="10.5883/DS-ORBAMIA">https://dx.doi.org/10.5883/DS-ORBAMIA)</ext-link>. Adult: Male antennae ciliate-fasciculate, female antennae filiform. Palpi of both sexes broad, bushy scaled, length in male 1.0, in female 1.5 times diameter of eye. Hind tibia of both sexes with two pairs of unequal spurs. Upperside of wings with inconspicuous, elongate discal spots, postmedial line of forewings sharp, strongly curved. Underside yellow, black terminal fascia conspicuous. Male genitalia: Uncus with three short sclerotised spines, lateral lobes below uncus swollen, saccus triangular, dorsal process of valva naked, with curved spinule at tip, aedeagus comparatively broad, with bundle of small cornuti at base, vesica condensed to a broad cornutus-like sclerite at tip. Female genitalia: Lamellae ante- and post-vaginalis sclerotised (elongate rhomboid), posteriorly rounded, ductus bursae sclerotised, long, helicoid, longitudinally furrowed, corpus bursae membranous, signum large, star-shaped.</p></tp:treatment-sec><tp:treatment-sec sec-type="Genetic data and phylogeny" id="SECID0E4UAI"><title>Genetic data and phylogeny.</title><p>The maximum likelihood analysis of <abbrev xmlns:xlink="http://www.w3.org/1999/xlink" xlink:title="cytochrome c oxidase I" id="ABBRID0EDVAI" xlink:type="simple">COI</abbrev> barcode data supports the monophyly of the genus <italic><tp:taxon-name><tp:taxon-name-part taxon-name-part-type="genus" reg="Rabomia">Rabomia</tp:taxon-name-part></tp:taxon-name></italic> gen. nov. and sister group relationship with (<italic><tp:taxon-name><tp:taxon-name-part taxon-name-part-type="genus" reg="Pycnostega">Pycnostega</tp:taxon-name-part></tp:taxon-name></italic>+<italic><tp:taxon-name><tp:taxon-name-part taxon-name-part-type="genus" reg="Dorsifulcrum">Dorsifulcrum</tp:taxon-name-part></tp:taxon-name></italic>) (cf. Table <xref ref-type="table" rid="T1">1</xref>, Fig. <xref ref-type="fig" rid="F9">85</xref>). However, phylogenies at genus level need to be considered with caution, when they are inferred from <abbrev xmlns:xlink="http://www.w3.org/1999/xlink" xlink:title="cytochrome c oxidase I" id="ABBRID0EEWAI" xlink:type="simple">COI</abbrev> data. More research is needed to investigate the potential (re-) assignment of <italic><tp:taxon-name><tp:taxon-name-part taxon-name-part-type="genus" reg="Dorsifulcrum">Dorsifulcrum</tp:taxon-name-part></tp:taxon-name></italic> to the <tp:taxon-name><tp:taxon-name-part taxon-name-part-type="tribe">Cassymini</tp:taxon-name-part></tp:taxon-name> after having been excluded from that tribe in <xref ref-type="bibr" rid="B4">Brehm et al. (2019)</xref>.</p></tp:treatment-sec><tp:treatment-sec sec-type="remarks" id="SECID0EYWAI"><title>Remarks.</title><p>In some morphological features (e.g., female signum and ductus bursae) the genus <italic><tp:taxon-name><tp:taxon-name-part taxon-name-part-type="genus" reg="Rabomia">Rabomia</tp:taxon-name-part></tp:taxon-name></italic> gen. nov. is transitional to the genus <italic><tp:taxon-name><tp:taxon-name-part taxon-name-part-type="genus" reg="Dorsifulcrum">Dorsifulcrum</tp:taxon-name-part></tp:taxon-name></italic> Herbulot, 1979, but is genetically clustering separately, underside of wings with black fascia only in the terminal area.</p></tp:treatment-sec><tp:treatment-sec><!--Section generated to contain objects referenced in tp:taxon-treatment.--><table-wrap id="T1" position="float" orientation="portrait"><label>Table 1.</label><caption><p>Barcode gap analysis of <abbrev xmlns:xlink="http://www.w3.org/1999/xlink" xlink:title="cytochrome c oxidase I" id="ABBRID0ELFAE" xlink:type="simple">COI</abbrev> data of the genera <italic><tp:taxon-name><tp:taxon-name-part taxon-name-part-type="genus" reg="Orbamia">Orbamia</tp:taxon-name-part></tp:taxon-name></italic>, <italic><tp:taxon-name><tp:taxon-name-part taxon-name-part-type="genus" reg="Rabomia">Rabomia</tp:taxon-name-part></tp:taxon-name></italic>, and <italic><tp:taxon-name><tp:taxon-name-part taxon-name-part-type="genus" reg="Morabia">Morabia</tp:taxon-name-part></tp:taxon-name></italic> (<ext-link xmlns:xlink="http://www.w3.org/1999/xlink" xlink:type="simple" ext-link-type="doi" xlink:href="10.5883/DS-ORBAMIA">https://dx.doi.org/10.5883/DS-ORBAMIA)</ext-link>, showing intraspecific variation (“Mean Intra-Sp” and “Max. Intra-Sp.”) and distances from Nearest Neighbour Species (“NN”).</p></caption><table id="TID0ESZBG" rules="all"><tbody><tr><th rowspan="1" colspan="1">Species</th><th rowspan="1" colspan="1">Mean Intra-Sp</th><th rowspan="1" colspan="1">Max. Intra-Sp</th><th rowspan="1" colspan="1">Nearest species</th><th rowspan="1" colspan="1">Distance NN</th></tr><tr><td rowspan="1" colspan="1">
                    <italic><tp:taxon-name><tp:taxon-name-part taxon-name-part-type="genus" reg="Orbamia">Orbamia</tp:taxon-name-part> <tp:taxon-name-part taxon-name-part-type="species" reg="abiyi">abiyi</tp:taxon-name-part></tp:taxon-name></italic>
                  </td><td rowspan="1" colspan="1">0.51</td><td rowspan="1" colspan="1">0.93</td><td rowspan="1" colspan="1">
                    <italic><tp:taxon-name><tp:taxon-name-part taxon-name-part-type="genus" reg="Orbamia">Orbamia</tp:taxon-name-part> <tp:taxon-name-part taxon-name-part-type="species" reg="clarior">clarior</tp:taxon-name-part></tp:taxon-name></italic>
                  </td><td rowspan="1" colspan="1">2.1</td></tr><tr><td rowspan="1" colspan="1">
                    <italic><tp:taxon-name><tp:taxon-name-part taxon-name-part-type="genus" reg="Orbamia">Orbamia</tp:taxon-name-part> <tp:taxon-name-part taxon-name-part-type="species" reg="balensis">balensis</tp:taxon-name-part></tp:taxon-name></italic>
                  </td><td rowspan="1" colspan="1">0.61</td><td rowspan="1" colspan="1">0.61</td><td rowspan="1" colspan="1">
                    <italic><tp:taxon-name><tp:taxon-name-part taxon-name-part-type="genus" reg="Orbamia">Orbamia</tp:taxon-name-part> <tp:taxon-name-part taxon-name-part-type="species" reg="ocellata">ocellata</tp:taxon-name-part></tp:taxon-name></italic>
                  </td><td rowspan="1" colspan="1">7.65</td></tr><tr><td rowspan="1" colspan="1">
                    <italic><tp:taxon-name><tp:taxon-name-part taxon-name-part-type="genus" reg="Orbamia">Orbamia</tp:taxon-name-part> <tp:taxon-name-part taxon-name-part-type="species" reg="becki">becki</tp:taxon-name-part></tp:taxon-name></italic>
                  </td><td rowspan="1" colspan="1">0.97</td><td rowspan="1" colspan="1">2.68</td><td rowspan="1" colspan="1">
                    <italic><tp:taxon-name><tp:taxon-name-part taxon-name-part-type="genus" reg="Orbamia">Orbamia</tp:taxon-name-part> <tp:taxon-name-part taxon-name-part-type="species" reg="marginata">marginata</tp:taxon-name-part></tp:taxon-name></italic>
                  </td><td rowspan="1" colspan="1">1.89</td></tr><tr><td rowspan="1" colspan="1">
                    <italic><tp:taxon-name><tp:taxon-name-part taxon-name-part-type="genus" reg="Orbamia">Orbamia</tp:taxon-name-part> <tp:taxon-name-part taxon-name-part-type="species" reg="clarior">clarior</tp:taxon-name-part></tp:taxon-name></italic>
                  </td><td rowspan="1" colspan="1">0</td><td rowspan="1" colspan="1">0</td><td rowspan="1" colspan="1">
                    <italic><tp:taxon-name><tp:taxon-name-part taxon-name-part-type="genus" reg="Orbamia">Orbamia</tp:taxon-name-part> <tp:taxon-name-part taxon-name-part-type="species" reg="abiyi">abiyi</tp:taxon-name-part></tp:taxon-name></italic>
                  </td><td rowspan="1" colspan="1">2.1</td></tr><tr><td rowspan="1" colspan="1">
                    <italic><tp:taxon-name><tp:taxon-name-part taxon-name-part-type="genus" reg="Orbamia">Orbamia</tp:taxon-name-part> <tp:taxon-name-part taxon-name-part-type="species" reg="ocellata">ocellata</tp:taxon-name-part></tp:taxon-name></italic>
                  </td><td rowspan="1" colspan="1">0</td><td rowspan="1" colspan="1">0</td><td rowspan="1" colspan="1">
                    <italic><tp:taxon-name><tp:taxon-name-part taxon-name-part-type="genus" reg="Orbamia">Orbamia</tp:taxon-name-part> <tp:taxon-name-part taxon-name-part-type="species" reg="clarior">clarior</tp:taxon-name-part></tp:taxon-name></italic>
                  </td><td rowspan="1" colspan="1">2.81</td></tr><tr><td rowspan="1" colspan="1">
                    <italic><tp:taxon-name><tp:taxon-name-part taxon-name-part-type="genus" reg="Orbamia">Orbamia</tp:taxon-name-part> <tp:taxon-name-part taxon-name-part-type="species" reg="emanai">emanai</tp:taxon-name-part></tp:taxon-name></italic>
                  </td><td rowspan="1" colspan="1">1.43</td><td rowspan="1" colspan="1">2.17</td><td rowspan="1" colspan="1">
                    <italic><tp:taxon-name><tp:taxon-name-part taxon-name-part-type="genus" reg="Orbamia">Orbamia</tp:taxon-name-part> <tp:taxon-name-part taxon-name-part-type="species" reg="clarior">clarior</tp:taxon-name-part></tp:taxon-name></italic>
                  </td><td rowspan="1" colspan="1">2.47</td></tr><tr><td rowspan="1" colspan="1">
                    <italic><tp:taxon-name><tp:taxon-name-part taxon-name-part-type="genus" reg="Orbamia">Orbamia</tp:taxon-name-part> <tp:taxon-name-part taxon-name-part-type="species" reg="marginata">marginata</tp:taxon-name-part></tp:taxon-name></italic>
                  </td><td rowspan="1" colspan="1">0.53</td><td rowspan="1" colspan="1">0.62</td><td rowspan="1" colspan="1">
                    <italic><tp:taxon-name><tp:taxon-name-part taxon-name-part-type="genus" reg="Orbamia">Orbamia</tp:taxon-name-part> <tp:taxon-name-part taxon-name-part-type="species" reg="becki">becki</tp:taxon-name-part></tp:taxon-name></italic>
                  </td><td rowspan="1" colspan="1">1.89</td></tr><tr><td rowspan="1" colspan="1">
                    <italic><tp:taxon-name><tp:taxon-name-part taxon-name-part-type="genus" reg="Orbamia">Orbamia</tp:taxon-name-part> <tp:taxon-name-part taxon-name-part-type="species" reg="obliqua">obliqua</tp:taxon-name-part></tp:taxon-name></italic>
                  </td><td rowspan="1" colspan="1">1.35</td><td rowspan="1" colspan="1">1.87</td><td rowspan="1" colspan="1">
                    <italic><tp:taxon-name><tp:taxon-name-part taxon-name-part-type="genus" reg="Orbamia">Orbamia</tp:taxon-name-part> <tp:taxon-name-part taxon-name-part-type="species" reg="abiyi">abiyi</tp:taxon-name-part></tp:taxon-name></italic>
                  </td><td rowspan="1" colspan="1">3.63</td></tr><tr><td rowspan="1" colspan="1">
                    <italic><tp:taxon-name><tp:taxon-name-part taxon-name-part-type="genus" reg="Orbamia">Orbamia</tp:taxon-name-part> <tp:taxon-name-part taxon-name-part-type="species" reg="octomaculata">octomaculata</tp:taxon-name-part></tp:taxon-name></italic>
                  </td><td rowspan="1" colspan="1">0.69</td><td rowspan="1" colspan="1">1.27</td><td rowspan="1" colspan="1">
                    <italic><tp:taxon-name><tp:taxon-name-part taxon-name-part-type="genus" reg="Orbamia">Orbamia</tp:taxon-name-part> <tp:taxon-name-part taxon-name-part-type="species" reg="marginata">marginata</tp:taxon-name-part></tp:taxon-name></italic>
                  </td><td rowspan="1" colspan="1">2.34</td></tr><tr><td rowspan="1" colspan="1">
                    <italic><tp:taxon-name><tp:taxon-name-part taxon-name-part-type="genus" reg="Orbamia">Orbamia</tp:taxon-name-part> <tp:taxon-name-part taxon-name-part-type="species" reg="renimacula">renimacula</tp:taxon-name-part></tp:taxon-name></italic>
                  </td><td rowspan="1" colspan="1">0.42</td><td rowspan="1" colspan="1">1.08</td><td rowspan="1" colspan="1">
                    <italic><tp:taxon-name><tp:taxon-name-part taxon-name-part-type="genus" reg="Orbamia">Orbamia</tp:taxon-name-part> <tp:taxon-name-part taxon-name-part-type="species" reg="becki">becki</tp:taxon-name-part></tp:taxon-name></italic>
                  </td><td rowspan="1" colspan="1">2.18</td></tr><tr><td rowspan="1" colspan="1">
                    <italic><tp:taxon-name><tp:taxon-name-part taxon-name-part-type="genus" reg="Rabomia">Rabomia</tp:taxon-name-part> <tp:taxon-name-part taxon-name-part-type="species" reg="obscurata">obscurata</tp:taxon-name-part></tp:taxon-name></italic>
                  </td><td rowspan="1" colspan="1">N/A</td><td rowspan="1" colspan="1">0</td><td rowspan="1" colspan="1">
                    <italic><tp:taxon-name><tp:taxon-name-part taxon-name-part-type="genus" reg="Rabomia">Rabomia</tp:taxon-name-part> <tp:taxon-name-part taxon-name-part-type="species" reg="subaurata">subaurata</tp:taxon-name-part></tp:taxon-name></italic>
                  </td><td rowspan="1" colspan="1">5.19</td></tr><tr><td rowspan="1" colspan="1">
                    <italic><tp:taxon-name><tp:taxon-name-part taxon-name-part-type="genus" reg="Rabomia">Rabomia</tp:taxon-name-part> <tp:taxon-name-part taxon-name-part-type="species" reg="subaurata">subaurata</tp:taxon-name-part></tp:taxon-name></italic>
                  </td><td rowspan="1" colspan="1">0.41</td><td rowspan="1" colspan="1">0.62</td><td rowspan="1" colspan="1">
                    <italic><tp:taxon-name><tp:taxon-name-part taxon-name-part-type="genus" reg="Rabomia">Rabomia</tp:taxon-name-part> <tp:taxon-name-part taxon-name-part-type="species" reg="obscurata">obscurata</tp:taxon-name-part></tp:taxon-name></italic>
                  </td><td rowspan="1" colspan="1">5.19</td></tr><tr><td rowspan="1" colspan="1">
                    <italic><tp:taxon-name><tp:taxon-name-part taxon-name-part-type="genus" reg="Morabia">Morabia</tp:taxon-name-part> <tp:taxon-name-part taxon-name-part-type="species" reg="brunnea">brunnea</tp:taxon-name-part></tp:taxon-name></italic>
                  </td><td rowspan="1" colspan="1">N/A</td><td rowspan="1" colspan="1">0</td><td rowspan="1" colspan="1">
                    <italic><tp:taxon-name><tp:taxon-name-part taxon-name-part-type="genus" reg="Morabia">Morabia</tp:taxon-name-part> <tp:taxon-name-part taxon-name-part-type="species" reg="politzari">politzari</tp:taxon-name-part></tp:taxon-name></italic>
                  </td><td rowspan="1" colspan="1">2.66</td></tr><tr><td rowspan="1" colspan="1">
                    <italic><tp:taxon-name><tp:taxon-name-part taxon-name-part-type="genus" reg="Morabia">Morabia</tp:taxon-name-part> <tp:taxon-name-part taxon-name-part-type="species" reg="politzari">politzari</tp:taxon-name-part></tp:taxon-name></italic>
                  </td><td rowspan="1" colspan="1">0.25</td><td rowspan="1" colspan="1">0.26</td><td rowspan="1" colspan="1">
                    <italic><tp:taxon-name><tp:taxon-name-part taxon-name-part-type="genus" reg="Morabia">Morabia</tp:taxon-name-part> <tp:taxon-name-part taxon-name-part-type="species" reg="brunnea">brunnea</tp:taxon-name-part></tp:taxon-name></italic>
                  </td><td rowspan="1" colspan="1">2.66</td></tr></tbody></table></table-wrap><fig id="F9" position="float" orientation="portrait"><object-id xmlns:xlink="http://www.w3.org/1999/xlink" content-type="doi" xlink:type="simple">10.3897/zookeys.929.50391.figure85</object-id><object-id xmlns:xlink="http://www.w3.org/1999/xlink" content-type="arpha" xlink:type="simple">A6E22919-E62D-5AAE-B5D3-4717600B922C</object-id><label>Figure 85.</label><caption><p>Maximum Likelihood Tree of <abbrev xmlns:xlink="http://www.w3.org/1999/xlink" xlink:title="cytochrome c oxidase I" id="ABBRID0EMBCI" xlink:type="simple">COI</abbrev> data of the genera <italic><tp:taxon-name><tp:taxon-name-part taxon-name-part-type="genus" reg="Orbamia">Orbamia</tp:taxon-name-part></tp:taxon-name></italic>, <italic><tp:taxon-name><tp:taxon-name-part taxon-name-part-type="genus" reg="Rabomia">Rabomia</tp:taxon-name-part></tp:taxon-name></italic>, and <italic><tp:taxon-name><tp:taxon-name-part taxon-name-part-type="genus" reg="Morabia">Morabia</tp:taxon-name-part></tp:taxon-name></italic>, 50 Bootstrap Replications, Tamura-Nei model, uniform rates, built with Mega 6 software (<xref ref-type="bibr" rid="B24">Tamura et al. 2013</xref>; scale bar = 2 %), for original data see <ext-link xmlns:xlink="http://www.w3.org/1999/xlink" xlink:type="simple" ext-link-type="doi" xlink:href="10.5883/DS-ORBAMIA">https://dx.doi.org/10.5883/DS-ORBAMIA</ext-link>.</p></caption><graphic xmlns:xlink="http://www.w3.org/1999/xlink" xlink:href="zookeys-929-053-g009.jpg" position="float" orientation="portrait" xlink:type="simple" id="oo_402627.jpg"><uri content-type="original_file" xlink:type="simple">https://binary.pensoft.net/fig/402627</uri></graphic></fig></tp:treatment-sec><ref-list><ref id="B12"><mixed-citation xmlns:xlink="http://www.w3.org/1999/xlink" xlink:type="simple"><person-group><name name-style="western"><surname>Herbulot</surname><given-names>C</given-names></name></person-group> (<year>1966</year>) <article-title>Nouveaux <tp:taxon-name><tp:taxon-name-part taxon-name-part-type="family">Geometridae</tp:taxon-name-part></tp:taxon-name> du Sud-ouest de Madagascar.</article-title><source>Bulletin Mensuel Société Linnéenne de Lyon</source><volume>35</volume>: <fpage>216</fpage>–<lpage>221</lpage>.</mixed-citation></ref><ref id="B24"><mixed-citation xmlns:xlink="http://www.w3.org/1999/xlink" xlink:type="simple"><person-group><name name-style="western"><surname>Tamura</surname><given-names>K</given-names></name><name name-style="western"><surname>Stecher</surname><given-names>G</given-names></name><name name-style="western"><surname>Peterson</surname><given-names>D</given-names></name><name name-style="western"><surname>Filipski</surname><given-names>A</given-names></name><name name-style="western"><surname>Kumar</surname><given-names>S</given-names></name></person-group> (<year>2013</year>) <article-title>MEGA6: Molecular Evolutionary Genetics Analysis Version 6.0.</article-title><source>Molecular Biology and Evolution</source><volume>30</volume>: <fpage>2725</fpage>–<lpage>2729</lpage>. <ext-link xlink:type="simple" ext-link-type="doi" xlink:href="10.1093/molbev/mst197">https://doi.org/10.1093/molbev/mst197</ext-link></mixed-citation></ref><ref id="B4"><mixed-citation xmlns:xlink="http://www.w3.org/1999/xlink" xlink:type="simple"><person-group><name name-style="western"><surname>Brehm</surname><given-names>G</given-names></name><name name-style="western"><surname>Murillo-Ramos</surname><given-names>L</given-names></name><name name-style="western"><surname>Sihvonen</surname><given-names>P</given-names></name><name name-style="western"><surname>Hausmann</surname><given-names>A</given-names></name><name name-style="western"><surname>Schmidt</surname><given-names>BC</given-names></name><name name-style="western"><surname>Õunap</surname><given-names>E</given-names></name><name name-style="western"><surname>Moser</surname><given-names>A</given-names></name><name name-style="western"><surname>Mörtter</surname><given-names>R</given-names></name><name name-style="western"><surname>Bolt</surname><given-names>D</given-names></name><name name-style="western"><surname>Bodner</surname><given-names>F</given-names></name><name name-style="western"><surname>Lindt</surname><given-names>A</given-names></name><name name-style="western"><surname>Parra</surname><given-names>LE</given-names></name><name name-style="western"><surname>Wahlberg</surname><given-names>N</given-names></name></person-group> (<year>2019</year>) <article-title>New World geometrid moths (<tp:taxon-name><tp:taxon-name-part taxon-name-part-type="order">Lepidoptera</tp:taxon-name-part></tp:taxon-name>: <tp:taxon-name><tp:taxon-name-part taxon-name-part-type="family">Geometridae</tp:taxon-name-part></tp:taxon-name>): Molecular phylogeny, biogeography, taxonomic updates and description of 11 new tribes.</article-title><source>Arthropod Systematics &amp; Phylogeny</source><volume>77</volume>(<issue>3</issue>): <fpage>457</fpage>–<lpage>486</lpage>.</mixed-citation></ref></ref-list></tp:taxon-treatment>
