# Supplementary material for: Revision of the Orbamia Herbulot, 1966 group of genera with description of two new genera, ten new species, and two new subspecies (Lepidoptera, Geometridae, Ennominae, Cassymini)
Source: Zookeys. 2020 Apr 22;929:53–77. doi: 10.3897/zookeys.929.50391 (PMC7192960; doi:10.3897/zookeys.929.50391)
Supplement: XML Treatment for Rabomia subaurata [file zookeys.929.50391-treatment17.xml]

<!DOCTYPE tp:taxon-treatment
  PUBLIC "-//TaxonX//DTD Taxonomic Treatment Publishing DTD v0 20100105//EN" "tax-treatment-NSO.dtd">
<tp:taxon-treatment xmlns:tp="http://www.plazi.org/taxpub"><tp:treatment-meta><kwd-group><label>Taxon classification</label><kwd><named-content xmlns:xlink="http://www.w3.org/1999/xlink" content-type="kingdom">Animalia</named-content></kwd><kwd><named-content xmlns:xlink="http://www.w3.org/1999/xlink" content-type="order">Lepidoptera</named-content></kwd><kwd><named-content xmlns:xlink="http://www.w3.org/1999/xlink" content-type="family">Geometridae</named-content></kwd></kwd-group><mixed-citation publication-type="journal"><person-group><name><surname>Tujuba</surname><given-names>Tesfu Fekensa</given-names></name><name><surname>Hausmann</surname><given-names>Axel</given-names></name><name><surname>Sciarretta</surname><given-names>Andrea</given-names></name></person-group><article-title>Revision of the <italic><tp:taxon-name><tp:taxon-name-part taxon-name-part-type="genus" reg="Orbamia">Orbamia</tp:taxon-name-part></tp:taxon-name></italic> Herbulot, 1966 group of genera with description of two new genera, ten new species, and two new subspecies (<tp:taxon-name><tp:taxon-name-part taxon-name-part-type="order">Lepidoptera</tp:taxon-name-part></tp:taxon-name>, <tp:taxon-name><tp:taxon-name-part taxon-name-part-type="family">Geometridae</tp:taxon-name-part></tp:taxon-name>, <tp:taxon-name><tp:taxon-name-part taxon-name-part-type="subfamily">Ennominae</tp:taxon-name-part></tp:taxon-name>, <tp:taxon-name><tp:taxon-name-part taxon-name-part-type="tribe">Cassymini</tp:taxon-name-part></tp:taxon-name>)</article-title><source>Zookeys</source><day>22</day><month>4</month><year>2020</year><volume>929</volume><fpage>53</fpage><lpage>77</lpage><pub-id pub-id-type="doi">10.3897/zookeys.929.50391</pub-id></mixed-citation></tp:treatment-meta><tp:nomenclature><tp:taxon-name><object-id xmlns:xlink="http://www.w3.org/1999/xlink" content-type="arpha" xlink:type="simple">529648BB-D150-55E4-90CC-C314D66747D5</object-id>
            <tp:taxon-name-part taxon-name-part-type="genus" reg="Rabomia">Rabomia</tp:taxon-name-part>
            <tp:taxon-name-part taxon-name-part-type="species" reg="subaurata">subaurata</tp:taxon-name-part>
            <object-id xmlns:xlink="http://www.w3.org/1999/xlink" xlink:type="simple">BIN: BOLD: AAM3217</object-id>
          </tp:taxon-name><tp:taxon-authority>(Warren, 1899)</tp:taxon-authority><tp:taxon-status xmlns:xlink="http://www.w3.org/1999/xlink" xlink:type="simple">comb. nov.</tp:taxon-status><xref ref-type="fig" rid="F1">Figures 15</xref><xref ref-type="fig" rid="F3">, 33</xref><xref ref-type="fig" rid="F5">, 51</xref><xref ref-type="fig" rid="F7">, 69</xref><xref ref-type="fig" rid="F8">, 82</xref><tp:nomenclature-citation-list><tp:nomenclature-citation><tp:taxon-name>
                <tp:taxon-name-part taxon-name-part-type="genus" reg="Ectropis">Ectropis</tp:taxon-name-part> <tp:taxon-name-part taxon-name-part-type="uncertainty-rank">?</tp:taxon-name-part> <tp:taxon-name-part taxon-name-part-type="species" reg="subaurata">subaurata</tp:taxon-name-part></tp:taxon-name><comment>: <xref ref-type="bibr" rid="B28">Warren (1899)</xref>: 306 (Holotype $ in <named-content xmlns:xlink="http://www.w3.org/1999/xlink" content-type="dwc:institutional_code" xlink:type="simple">NHMUK</named-content>; locus typicus: [Zambia]: Mpeta, Loangwa River, off the Zambesi).</comment></tp:nomenclature-citation></tp:nomenclature-citation-list></tp:nomenclature><tp:treatment-sec sec-type="material" id="SECID0EC1AI"><title>Examined material (<named-content xmlns:xlink="http://www.w3.org/1999/xlink" content-type="dwc:institutional_code" xlink:type="simple">ZSM</named-content>).</title><p>10♂♀ from Zambia, Malawi, (southernmost) Democratic Republic of the Congo (Elisabethville [Lubumbashi]) (<named-content xmlns:xlink="http://www.w3.org/1999/xlink" content-type="dwc:institutional_code" xlink:type="simple">ZSM</named-content> G 20923/♂; <named-content xmlns:xlink="http://www.w3.org/1999/xlink" content-type="dwc:institutional_code" xlink:type="simple">ZSM</named-content> G20924 ♀).</p></tp:treatment-sec><tp:treatment-sec sec-type="Differential features" id="SECID0EY1AI"><title>Differential features</title><p>(<abbrev xmlns:xlink="http://www.w3.org/1999/xlink" xlink:title="cytochrome c oxidase I" id="ABBRID0E51AI" xlink:type="simple">COI</abbrev> sequences, photographs of adults and their genitalia see <ext-link xmlns:xlink="http://www.w3.org/1999/xlink" xlink:type="simple" ext-link-type="doi" xlink:href="10.5883/DS-ORBAMIA">https://dx.doi.org/10.5883/DS-ORBAMIA)</ext-link>: Adult: Forewing length: 13–14 mm. Upperside of wings: Ground colour comparatively dark grey. Underside: Ground colour yellow, discal spots small, terminal fascia narrow at centre of forewing termen interrupted by a large yellow area. Male genitalia: Valva long and narrow, sacculus narrowly projecting at tip, at the base of aedeagus a bundle of eight comparatively long (0.3 mm) microcornuti. Female genitalia: Star-shaped signum large, diameter 0.7–0.9 mm.</p><fig id="F5" position="float" orientation="portrait"><object-id xmlns:xlink="http://www.w3.org/1999/xlink" content-type="doi" xlink:type="simple">10.3897/zookeys.929.50391.figures46-54</object-id><object-id xmlns:xlink="http://www.w3.org/1999/xlink" content-type="arpha" xlink:type="simple">2638B5A7-816D-5ECE-BAA1-85F4FAC828D4</object-id><label>Figures 46–54.</label><caption><p>Male genitalia of the genera <italic><tp:taxon-name><tp:taxon-name-part taxon-name-part-type="genus" reg="Orbamia">Orbamia</tp:taxon-name-part></tp:taxon-name></italic>, <italic><tp:taxon-name><tp:taxon-name-part taxon-name-part-type="genus" reg="Rabomia">Rabomia</tp:taxon-name-part></tp:taxon-name></italic>, and <italic><tp:taxon-name><tp:taxon-name-part taxon-name-part-type="genus" reg="Morabia">Morabia</tp:taxon-name-part></tp:taxon-name></italic>. <bold>46</bold><italic><tp:taxon-name><tp:taxon-name-part taxon-name-part-type="genus" reg="Orbamia">Orbamia</tp:taxon-name-part> <tp:taxon-name-part taxon-name-part-type="species" reg="abiyi">abiyi</tp:taxon-name-part></tp:taxon-name></italic><bold>47</bold><italic><tp:taxon-name><tp:taxon-name-part taxon-name-part-type="genus" reg="Orbamia">O.</tp:taxon-name-part> <tp:taxon-name-part taxon-name-part-type="species" reg="emanai">emanai</tp:taxon-name-part></tp:taxon-name></italic><bold>48</bold><italic><tp:taxon-name><tp:taxon-name-part taxon-name-part-type="genus" reg="Orbamia">O.</tp:taxon-name-part> <tp:taxon-name-part taxon-name-part-type="species" reg="emanai">emanai</tp:taxon-name-part> <tp:taxon-name-part taxon-name-part-type="subspecies" reg="lenzi">lenzi</tp:taxon-name-part></tp:taxon-name></italic><bold>49</bold><italic><tp:taxon-name><tp:taxon-name-part taxon-name-part-type="genus" reg="Orbamia">O.</tp:taxon-name-part> <tp:taxon-name-part taxon-name-part-type="species" reg="pauperata">pauperata</tp:taxon-name-part></tp:taxon-name></italic><bold>50</bold><italic><tp:taxon-name><tp:taxon-name-part taxon-name-part-type="genus" reg="Orbamia">O.</tp:taxon-name-part> <tp:taxon-name-part taxon-name-part-type="species" reg="balensis">balensis</tp:taxon-name-part></tp:taxon-name></italic><bold>51</bold><italic><tp:taxon-name><tp:taxon-name-part taxon-name-part-type="genus" reg="Rabomia">Rabomia</tp:taxon-name-part> <tp:taxon-name-part taxon-name-part-type="species" reg="subaurata">subaurata</tp:taxon-name-part></tp:taxon-name></italic><bold>52</bold><italic><tp:taxon-name><tp:taxon-name-part taxon-name-part-type="genus" reg="Rabomia">R.</tp:taxon-name-part> <tp:taxon-name-part taxon-name-part-type="species" reg="obscurior">obscurior</tp:taxon-name-part></tp:taxon-name></italic><bold>53</bold><italic><tp:taxon-name><tp:taxon-name-part taxon-name-part-type="genus" reg="Morabia">Morabia</tp:taxon-name-part> <tp:taxon-name-part taxon-name-part-type="species" reg="politzari">politzari</tp:taxon-name-part></tp:taxon-name></italic><bold>54</bold><italic><tp:taxon-name><tp:taxon-name-part taxon-name-part-type="genus" reg="Morabia">M.</tp:taxon-name-part> <tp:taxon-name-part taxon-name-part-type="species" reg="brunnea">brunnea</tp:taxon-name-part></tp:taxon-name></italic>. Scale bar: 1 mm.</p></caption><graphic xmlns:xlink="http://www.w3.org/1999/xlink" xlink:href="zookeys-929-053-g005.jpg" position="float" orientation="portrait" xlink:type="simple" id="oo_402623.jpg"><uri content-type="original_file" xlink:type="simple">https://binary.pensoft.net/fig/402623</uri></graphic></fig></tp:treatment-sec><tp:treatment-sec><!--Section generated to contain objects referenced in tp:taxon-treatment.--><fig id="F1" position="float" orientation="portrait"><object-id xmlns:xlink="http://www.w3.org/1999/xlink" content-type="doi" xlink:type="simple">10.3897/zookeys.929.50391.figures1-18</object-id><object-id xmlns:xlink="http://www.w3.org/1999/xlink" content-type="arpha" xlink:type="simple">6EB997A5-CE75-58B2-B108-35D08746A0B8</object-id><label>Figures 1–18.</label><caption><p>Specimens of the genera <italic><tp:taxon-name><tp:taxon-name-part taxon-name-part-type="genus" reg="Orbamia">Orbamia</tp:taxon-name-part></tp:taxon-name></italic>, <italic><tp:taxon-name><tp:taxon-name-part taxon-name-part-type="genus" reg="Rabomia">Rabomia</tp:taxon-name-part></tp:taxon-name></italic>, and <italic><tp:taxon-name><tp:taxon-name-part taxon-name-part-type="genus" reg="Morabia">Morabia</tp:taxon-name-part></tp:taxon-name></italic>, dorsal view. <bold>1</bold><italic><tp:taxon-name><tp:taxon-name-part taxon-name-part-type="genus" reg="Orbamia">Orbamia</tp:taxon-name-part> <tp:taxon-name-part taxon-name-part-type="species" reg="octomaculata">octomaculata</tp:taxon-name-part></tp:taxon-name></italic><bold>2</bold><italic><tp:taxon-name><tp:taxon-name-part taxon-name-part-type="genus" reg="Orbamia">O.</tp:taxon-name-part> <tp:taxon-name-part taxon-name-part-type="species" reg="marginata">marginata</tp:taxon-name-part></tp:taxon-name></italic> (paratype) <bold>3</bold><italic><tp:taxon-name><tp:taxon-name-part taxon-name-part-type="genus" reg="Orbamia">O.</tp:taxon-name-part> <tp:taxon-name-part taxon-name-part-type="species" reg="becki">becki</tp:taxon-name-part></tp:taxon-name></italic> (holotype) <bold>4</bold><italic><tp:taxon-name><tp:taxon-name-part taxon-name-part-type="genus" reg="Orbamia">O.</tp:taxon-name-part> <tp:taxon-name-part taxon-name-part-type="species" reg="renimacula">renimacula</tp:taxon-name-part></tp:taxon-name></italic><bold>5</bold><italic><tp:taxon-name><tp:taxon-name-part taxon-name-part-type="genus" reg="Orbamia">O.</tp:taxon-name-part> <tp:taxon-name-part taxon-name-part-type="species" reg="clarissima">clarissima</tp:taxon-name-part></tp:taxon-name></italic> (holotype) <bold>6</bold><italic><tp:taxon-name><tp:taxon-name-part taxon-name-part-type="genus" reg="Orbamia">O.</tp:taxon-name-part> <tp:taxon-name-part taxon-name-part-type="species" reg="clarior">clarior</tp:taxon-name-part></tp:taxon-name></italic> (holotype) <bold>7</bold><italic><tp:taxon-name><tp:taxon-name-part taxon-name-part-type="genus" reg="Orbamia">O.</tp:taxon-name-part> <tp:taxon-name-part taxon-name-part-type="species" reg="obliqua">obliqua</tp:taxon-name-part></tp:taxon-name></italic> (holotype) <bold>8</bold><italic><tp:taxon-name><tp:taxon-name-part taxon-name-part-type="genus" reg="Orbamia">O.</tp:taxon-name-part> <tp:taxon-name-part taxon-name-part-type="species" reg="obliqua">obliqua</tp:taxon-name-part> <tp:taxon-name-part taxon-name-part-type="subspecies" reg="parva">parva</tp:taxon-name-part></tp:taxon-name></italic> (holotype) <bold>9</bold><italic><tp:taxon-name><tp:taxon-name-part taxon-name-part-type="genus" reg="Orbamia">O.</tp:taxon-name-part> <tp:taxon-name-part taxon-name-part-type="species" reg="ocellata">ocellata</tp:taxon-name-part></tp:taxon-name></italic><bold>10</bold><italic><tp:taxon-name><tp:taxon-name-part taxon-name-part-type="genus" reg="Orbamia">O.</tp:taxon-name-part> <tp:taxon-name-part taxon-name-part-type="species" reg="abiyi">abiyi</tp:taxon-name-part></tp:taxon-name></italic> (holotype) <bold>11</bold><italic><tp:taxon-name><tp:taxon-name-part taxon-name-part-type="genus" reg="Orbamia">O.</tp:taxon-name-part> <tp:taxon-name-part taxon-name-part-type="species" reg="emanai">emanai</tp:taxon-name-part></tp:taxon-name></italic> (holotype) <bold>12</bold><italic><tp:taxon-name><tp:taxon-name-part taxon-name-part-type="genus" reg="Orbamia">O.</tp:taxon-name-part> <tp:taxon-name-part taxon-name-part-type="species" reg="emanai">emanai</tp:taxon-name-part> <tp:taxon-name-part taxon-name-part-type="subspecies" reg="lenzi">lenzi</tp:taxon-name-part></tp:taxon-name></italic> (holotype) <bold>13</bold><italic><tp:taxon-name><tp:taxon-name-part taxon-name-part-type="genus" reg="Orbamia">O.</tp:taxon-name-part> <tp:taxon-name-part taxon-name-part-type="species" reg="pauperata">pauperata</tp:taxon-name-part></tp:taxon-name></italic> (holotype) <bold>14</bold><italic><tp:taxon-name><tp:taxon-name-part taxon-name-part-type="genus" reg="Orbamia">O.</tp:taxon-name-part> <tp:taxon-name-part taxon-name-part-type="species" reg="balensis">balensis</tp:taxon-name-part></tp:taxon-name></italic> (holotype) <bold>15</bold><italic><tp:taxon-name><tp:taxon-name-part taxon-name-part-type="genus" reg="Rabomia">Rabomia</tp:taxon-name-part> <tp:taxon-name-part taxon-name-part-type="species" reg="subaurata">subaurata</tp:taxon-name-part></tp:taxon-name></italic><bold>16</bold><italic><tp:taxon-name><tp:taxon-name-part taxon-name-part-type="genus" reg="Rabomia">R.</tp:taxon-name-part> <tp:taxon-name-part taxon-name-part-type="species" reg="obscurior">obscurior</tp:taxon-name-part></tp:taxon-name></italic> (holotype) <bold>17</bold><italic><tp:taxon-name><tp:taxon-name-part taxon-name-part-type="genus" reg="Morabia">Morabia</tp:taxon-name-part> <tp:taxon-name-part taxon-name-part-type="species" reg="politzari">politzari</tp:taxon-name-part></tp:taxon-name></italic> (holotype) <bold>18</bold><italic><tp:taxon-name><tp:taxon-name-part taxon-name-part-type="genus" reg="Morabia">M.</tp:taxon-name-part> <tp:taxon-name-part taxon-name-part-type="species" reg="brunnea">brunnea</tp:taxon-name-part></tp:taxon-name></italic> (holotype). Scale bars: 1 cm.</p></caption><graphic xmlns:xlink="http://www.w3.org/1999/xlink" xlink:href="zookeys-929-053-g001.jpg" position="float" orientation="portrait" xlink:type="simple" id="oo_402619.jpg"><uri content-type="original_file" xlink:type="simple">https://binary.pensoft.net/fig/402619</uri></graphic></fig><fig id="F3" position="float" orientation="portrait"><object-id xmlns:xlink="http://www.w3.org/1999/xlink" content-type="doi" xlink:type="simple">10.3897/zookeys.929.50391.figures28-36</object-id><object-id xmlns:xlink="http://www.w3.org/1999/xlink" content-type="arpha" xlink:type="simple">1D13DEBC-2E61-57DC-ACF9-6DA15C36185F</object-id><label>Figures 28–36.</label><caption><p>Specimens of the genera <italic><tp:taxon-name><tp:taxon-name-part taxon-name-part-type="genus" reg="Orbamia">Orbamia</tp:taxon-name-part></tp:taxon-name></italic>, <italic><tp:taxon-name><tp:taxon-name-part taxon-name-part-type="genus" reg="Rabomia">Rabomia</tp:taxon-name-part></tp:taxon-name></italic>, and <italic><tp:taxon-name><tp:taxon-name-part taxon-name-part-type="genus" reg="Morabia">Morabia</tp:taxon-name-part></tp:taxon-name></italic>, ventral view. <bold>28</bold><italic><tp:taxon-name><tp:taxon-name-part taxon-name-part-type="genus" reg="Orbamia">Orbamia</tp:taxon-name-part> <tp:taxon-name-part taxon-name-part-type="species" reg="abiyi">abiyi</tp:taxon-name-part></tp:taxon-name></italic><bold>29</bold><italic><tp:taxon-name><tp:taxon-name-part taxon-name-part-type="genus" reg="Orbamia">O.</tp:taxon-name-part> <tp:taxon-name-part taxon-name-part-type="species" reg="emanai">emanai</tp:taxon-name-part></tp:taxon-name></italic><bold>30</bold><italic><tp:taxon-name><tp:taxon-name-part taxon-name-part-type="genus" reg="Orbamia">O.</tp:taxon-name-part> <tp:taxon-name-part taxon-name-part-type="species" reg="emanai">emanai</tp:taxon-name-part> <tp:taxon-name-part taxon-name-part-type="subspecies" reg="lenzi">lenzi</tp:taxon-name-part></tp:taxon-name></italic><bold>31</bold><italic><tp:taxon-name><tp:taxon-name-part taxon-name-part-type="genus" reg="Orbamia">O.</tp:taxon-name-part> <tp:taxon-name-part taxon-name-part-type="species" reg="pauperata">pauperata</tp:taxon-name-part></tp:taxon-name></italic><bold>32</bold><italic><tp:taxon-name><tp:taxon-name-part taxon-name-part-type="genus" reg="Orbamia">O.</tp:taxon-name-part> <tp:taxon-name-part taxon-name-part-type="species" reg="balensis">balensis</tp:taxon-name-part></tp:taxon-name></italic><bold>33</bold><italic><tp:taxon-name><tp:taxon-name-part taxon-name-part-type="genus" reg="Rabomia">Rabomia</tp:taxon-name-part> <tp:taxon-name-part taxon-name-part-type="species" reg="subaurata">subaurata</tp:taxon-name-part></tp:taxon-name></italic><bold>34</bold><italic><tp:taxon-name><tp:taxon-name-part taxon-name-part-type="genus" reg="Rabomia">R.</tp:taxon-name-part> <tp:taxon-name-part taxon-name-part-type="species" reg="obscurior">obscurior</tp:taxon-name-part></tp:taxon-name></italic><bold>35</bold><italic><tp:taxon-name><tp:taxon-name-part taxon-name-part-type="genus" reg="Morabia">Morabia</tp:taxon-name-part> <tp:taxon-name-part taxon-name-part-type="species" reg="politzari">politzari</tp:taxon-name-part></tp:taxon-name></italic><bold>36</bold><italic><tp:taxon-name><tp:taxon-name-part taxon-name-part-type="genus" reg="Morabia">M.</tp:taxon-name-part> <tp:taxon-name-part taxon-name-part-type="species" reg="brunnea">brunnea</tp:taxon-name-part></tp:taxon-name></italic>. Scale bars: 1 cm.</p></caption><graphic xmlns:xlink="http://www.w3.org/1999/xlink" xlink:href="zookeys-929-053-g003.jpg" position="float" orientation="portrait" xlink:type="simple" id="oo_402621.jpg"><uri content-type="original_file" xlink:type="simple">https://binary.pensoft.net/fig/402621</uri></graphic></fig><fig id="F7" position="float" orientation="portrait"><object-id xmlns:xlink="http://www.w3.org/1999/xlink" content-type="doi" xlink:type="simple">10.3897/zookeys.929.50391.figures64-72</object-id><object-id xmlns:xlink="http://www.w3.org/1999/xlink" content-type="arpha" xlink:type="simple">C579B1BF-6A9C-5BA8-A482-34C7375E1145</object-id><label>Figures 64–72.</label><caption><p>Aedeagus of male genitalia of the genera <italic><tp:taxon-name><tp:taxon-name-part taxon-name-part-type="genus" reg="Orbamia">Orbamia</tp:taxon-name-part></tp:taxon-name></italic>, <italic><tp:taxon-name><tp:taxon-name-part taxon-name-part-type="genus" reg="Rabomia">Rabomia</tp:taxon-name-part></tp:taxon-name></italic>, and <italic><tp:taxon-name><tp:taxon-name-part taxon-name-part-type="genus" reg="Morabia">Morabia</tp:taxon-name-part></tp:taxon-name></italic>. <bold>64</bold><italic><tp:taxon-name><tp:taxon-name-part taxon-name-part-type="genus" reg="Orbamia">Orbamia</tp:taxon-name-part> <tp:taxon-name-part taxon-name-part-type="species" reg="abiyi">abiyi</tp:taxon-name-part></tp:taxon-name></italic><bold>65</bold><italic><tp:taxon-name><tp:taxon-name-part taxon-name-part-type="genus" reg="Orbamia">O.</tp:taxon-name-part> <tp:taxon-name-part taxon-name-part-type="species" reg="emanai">emanai</tp:taxon-name-part></tp:taxon-name></italic><bold>66</bold><italic><tp:taxon-name><tp:taxon-name-part taxon-name-part-type="genus" reg="Orbamia">O.</tp:taxon-name-part> <tp:taxon-name-part taxon-name-part-type="species" reg="emanai">emanai</tp:taxon-name-part> <tp:taxon-name-part taxon-name-part-type="subspecies" reg="lenzi">lenzi</tp:taxon-name-part></tp:taxon-name></italic><bold>67</bold><italic><tp:taxon-name><tp:taxon-name-part taxon-name-part-type="genus" reg="Orbamia">O.</tp:taxon-name-part> <tp:taxon-name-part taxon-name-part-type="species" reg="pauperata">pauperata</tp:taxon-name-part></tp:taxon-name></italic><bold>68</bold><italic><tp:taxon-name><tp:taxon-name-part taxon-name-part-type="genus" reg="Orbamia">O.</tp:taxon-name-part> <tp:taxon-name-part taxon-name-part-type="species" reg="balensis">balensis</tp:taxon-name-part></tp:taxon-name></italic><bold>69</bold><italic><tp:taxon-name><tp:taxon-name-part taxon-name-part-type="genus" reg="Rabomia">Rabomia</tp:taxon-name-part> <tp:taxon-name-part taxon-name-part-type="species" reg="subaurata">subaurata</tp:taxon-name-part></tp:taxon-name></italic><bold>70</bold><italic><tp:taxon-name><tp:taxon-name-part taxon-name-part-type="genus" reg="Rabomia">R.</tp:taxon-name-part> <tp:taxon-name-part taxon-name-part-type="species" reg="obscurior">obscurior</tp:taxon-name-part></tp:taxon-name></italic><bold>71</bold><italic><tp:taxon-name><tp:taxon-name-part taxon-name-part-type="genus" reg="Morabia">Morabia</tp:taxon-name-part> <tp:taxon-name-part taxon-name-part-type="species" reg="politzari">politzari</tp:taxon-name-part></tp:taxon-name></italic><bold>72</bold><italic><tp:taxon-name><tp:taxon-name-part taxon-name-part-type="genus" reg="Morabia">M.</tp:taxon-name-part> <tp:taxon-name-part taxon-name-part-type="species" reg="brunnea">brunnea</tp:taxon-name-part></tp:taxon-name></italic>. Scale bar: 1 mm.</p></caption><graphic xmlns:xlink="http://www.w3.org/1999/xlink" xlink:href="zookeys-929-053-g007.jpg" position="float" orientation="portrait" xlink:type="simple" id="oo_402625.jpg"><uri content-type="original_file" xlink:type="simple">https://binary.pensoft.net/fig/402625</uri></graphic></fig><fig id="F8" position="float" orientation="portrait"><object-id xmlns:xlink="http://www.w3.org/1999/xlink" content-type="doi" xlink:type="simple">10.3897/zookeys.929.50391.figures73-84</object-id><object-id xmlns:xlink="http://www.w3.org/1999/xlink" content-type="arpha" xlink:type="simple">170FC6D4-FE61-517E-A610-D55EAB6DBEDE</object-id><label>Figures 73–84.</label><caption><p>Female genitalia of the genera <italic><tp:taxon-name><tp:taxon-name-part taxon-name-part-type="genus" reg="Orbamia">Orbamia</tp:taxon-name-part></tp:taxon-name></italic>, <italic><tp:taxon-name><tp:taxon-name-part taxon-name-part-type="genus" reg="Rabomia">Rabomia</tp:taxon-name-part></tp:taxon-name></italic>, and <italic><tp:taxon-name><tp:taxon-name-part taxon-name-part-type="genus" reg="Morabia">Morabia</tp:taxon-name-part></tp:taxon-name></italic>. <bold>73</bold><italic><tp:taxon-name><tp:taxon-name-part taxon-name-part-type="genus" reg="Orbamia">Orbamia</tp:taxon-name-part> <tp:taxon-name-part taxon-name-part-type="species" reg="octomaculata">octomaculata</tp:taxon-name-part></tp:taxon-name></italic><bold>74</bold><italic><tp:taxon-name><tp:taxon-name-part taxon-name-part-type="genus" reg="Orbamia">O.</tp:taxon-name-part> <tp:taxon-name-part taxon-name-part-type="species" reg="becki">becki</tp:taxon-name-part></tp:taxon-name></italic><bold>75</bold><italic><tp:taxon-name><tp:taxon-name-part taxon-name-part-type="genus" reg="Orbamia">O.</tp:taxon-name-part> <tp:taxon-name-part taxon-name-part-type="species" reg="renimacula">renimacula</tp:taxon-name-part></tp:taxon-name></italic><bold>76</bold><italic><tp:taxon-name><tp:taxon-name-part taxon-name-part-type="genus" reg="Orbamia">O.</tp:taxon-name-part> <tp:taxon-name-part taxon-name-part-type="species" reg="clarissima">clarissima</tp:taxon-name-part></tp:taxon-name></italic><bold>77</bold><italic><tp:taxon-name><tp:taxon-name-part taxon-name-part-type="genus" reg="Orbamia">O.</tp:taxon-name-part> <tp:taxon-name-part taxon-name-part-type="species" reg="ocellata">ocellata</tp:taxon-name-part></tp:taxon-name></italic><bold>78</bold><italic><tp:taxon-name><tp:taxon-name-part taxon-name-part-type="genus" reg="Orbamia">O.</tp:taxon-name-part> <tp:taxon-name-part taxon-name-part-type="species" reg="abiyi">abiyi</tp:taxon-name-part></tp:taxon-name></italic><bold>79</bold><italic><tp:taxon-name><tp:taxon-name-part taxon-name-part-type="genus" reg="Orbamia">O.</tp:taxon-name-part> <tp:taxon-name-part taxon-name-part-type="species" reg="emanai">emanai</tp:taxon-name-part></tp:taxon-name></italic><bold>80</bold><italic><tp:taxon-name><tp:taxon-name-part taxon-name-part-type="genus" reg="Orbamia">O.</tp:taxon-name-part> <tp:taxon-name-part taxon-name-part-type="species" reg="emanai">emanai</tp:taxon-name-part> <tp:taxon-name-part taxon-name-part-type="subspecies" reg="lenzi">lenzi</tp:taxon-name-part></tp:taxon-name></italic><bold>81</bold><italic><tp:taxon-name><tp:taxon-name-part taxon-name-part-type="genus" reg="Orbamia">O.</tp:taxon-name-part> <tp:taxon-name-part taxon-name-part-type="species" reg="pauperata">pauperata</tp:taxon-name-part></tp:taxon-name></italic><bold>82</bold><italic><tp:taxon-name><tp:taxon-name-part taxon-name-part-type="genus" reg="Rabomia">Rabomia</tp:taxon-name-part> <tp:taxon-name-part taxon-name-part-type="species" reg="subaurata">subaurata</tp:taxon-name-part></tp:taxon-name></italic><bold>83</bold><italic><tp:taxon-name><tp:taxon-name-part taxon-name-part-type="genus" reg="Rabomia">R.</tp:taxon-name-part> <tp:taxon-name-part taxon-name-part-type="species" reg="obscurior">obscurior</tp:taxon-name-part></tp:taxon-name></italic><bold>84</bold><italic><tp:taxon-name><tp:taxon-name-part taxon-name-part-type="genus" reg="Morabia">Morabia</tp:taxon-name-part> <tp:taxon-name-part taxon-name-part-type="species" reg="politzari">politzari</tp:taxon-name-part></tp:taxon-name></italic>. Scale bar: 1 mm.</p></caption><graphic xmlns:xlink="http://www.w3.org/1999/xlink" xlink:href="zookeys-929-053-g008.jpg" position="float" orientation="portrait" xlink:type="simple" id="oo_402626.jpg"><uri content-type="original_file" xlink:type="simple">https://binary.pensoft.net/fig/402626</uri></graphic></fig></tp:treatment-sec><ref-list><ref id="B28"><mixed-citation xmlns:xlink="http://www.w3.org/1999/xlink" xlink:type="simple"><person-group><name name-style="western"><surname>Warren</surname><given-names>W</given-names></name></person-group> (<year>1899</year>) <article-title>New <tp:taxon-name><tp:taxon-name-part taxon-name-part-type="family">Drepanulidae</tp:taxon-name-part></tp:taxon-name>, <tp:taxon-name><tp:taxon-name-part taxon-name-part-type="family">Thyrididae</tp:taxon-name-part></tp:taxon-name>, and <tp:taxon-name><tp:taxon-name-part taxon-name-part-type="family">Geometridae</tp:taxon-name-part></tp:taxon-name> from the Aethiopian region.</article-title><source>Novitates Zoologicae</source><volume>6</volume>(<issue>3</issue>): <fpage>287</fpage>–<lpage>312</lpage>. <ext-link xlink:type="simple" ext-link-type="doi" xlink:href="10.5962/bhl.part.22168">https://doi.org/10.5962/bhl.part.22168</ext-link></mixed-citation></ref></ref-list></tp:taxon-treatment>
