# Supplementary material for: Revision of the Orbamia Herbulot, 1966 group of genera with description of two new genera, ten new species, and two new subspecies (Lepidoptera, Geometridae, Ennominae, Cassymini)
Source: Zookeys. 2020 Apr 22;929:53–77. doi: 10.3897/zookeys.929.50391 (PMC7192960; doi:10.3897/zookeys.929.50391)
Supplement: XML Treatment for Morabia politzari [file zookeys.929.50391-treatment20.xml]

<!DOCTYPE tp:taxon-treatment
  PUBLIC "-//TaxonX//DTD Taxonomic Treatment Publishing DTD v0 20100105//EN" "tax-treatment-NSO.dtd">
<tp:taxon-treatment xmlns:tp="http://www.plazi.org/taxpub"><tp:treatment-meta><kwd-group><label>Taxon classification</label><kwd><named-content xmlns:xlink="http://www.w3.org/1999/xlink" content-type="kingdom">Animalia</named-content></kwd><kwd><named-content xmlns:xlink="http://www.w3.org/1999/xlink" content-type="order">Lepidoptera</named-content></kwd><kwd><named-content xmlns:xlink="http://www.w3.org/1999/xlink" content-type="family">Geometridae</named-content></kwd></kwd-group><mixed-citation publication-type="journal"><person-group><name><surname>Tujuba</surname><given-names>Tesfu Fekensa</given-names></name><name><surname>Hausmann</surname><given-names>Axel</given-names></name><name><surname>Sciarretta</surname><given-names>Andrea</given-names></name></person-group><article-title>Revision of the <italic><tp:taxon-name><tp:taxon-name-part taxon-name-part-type="genus" reg="Orbamia">Orbamia</tp:taxon-name-part></tp:taxon-name></italic> Herbulot, 1966 group of genera with description of two new genera, ten new species, and two new subspecies (<tp:taxon-name><tp:taxon-name-part taxon-name-part-type="order">Lepidoptera</tp:taxon-name-part></tp:taxon-name>, <tp:taxon-name><tp:taxon-name-part taxon-name-part-type="family">Geometridae</tp:taxon-name-part></tp:taxon-name>, <tp:taxon-name><tp:taxon-name-part taxon-name-part-type="subfamily">Ennominae</tp:taxon-name-part></tp:taxon-name>, <tp:taxon-name><tp:taxon-name-part taxon-name-part-type="tribe">Cassymini</tp:taxon-name-part></tp:taxon-name>)</article-title><source>Zookeys</source><day>22</day><month>4</month><year>2020</year><volume>929</volume><fpage>53</fpage><lpage>77</lpage><pub-id pub-id-type="doi">10.3897/zookeys.929.50391</pub-id></mixed-citation></tp:treatment-meta><tp:nomenclature><tp:taxon-name><object-id xmlns:xlink="http://www.w3.org/1999/xlink" content-type="arpha" xlink:type="simple">C0D633DE-4BD3-5A55-A4A5-6F03015B5471</object-id>
            <tp:taxon-name-part taxon-name-part-type="genus" reg="Morabia">Morabia</tp:taxon-name-part>
            <tp:taxon-name-part taxon-name-part-type="species" reg="politzari">politzari</tp:taxon-name-part>
            <object-id xmlns:xlink="http://www.w3.org/1999/xlink" content-type="zoobank" xlink:type="simple">http://zoobank.org/38C88B00-2394-4C29-81A9-9E58E06B058E</object-id>
            <object-id xmlns:xlink="http://www.w3.org/1999/xlink" xlink:type="simple">BIN: BOLD: ABX0432</object-id>
          </tp:taxon-name><tp:taxon-authority>Hausmann &amp; Tujuba</tp:taxon-authority><tp:taxon-status xmlns:xlink="http://www.w3.org/1999/xlink" xlink:type="simple">sp. nov.</tp:taxon-status><xref ref-type="fig" rid="F1">Figures 17</xref><xref ref-type="fig" rid="F3">, 35</xref><xref ref-type="fig" rid="F5">, 53</xref><xref ref-type="fig" rid="F7">, 71</xref><xref ref-type="fig" rid="F8">, 84</xref></tp:nomenclature><tp:treatment-sec sec-type="material" id="SECID0EAQBI"><title>Examined material.</title><p><bold><italic>Holotype</italic></bold>: ♀, Kenya, Sokoke Forest, 31.7.94, leg. Dr. Politzar, coll. <named-content xmlns:xlink="http://www.w3.org/1999/xlink" content-type="dwc:institutional_code" xlink:type="simple">ZSM</named-content>.</p><p><bold><italic>Paratypes</italic></bold>: 1♂, Kenya, Watama, 2.viii.1973, leg. Politzar, coll. <named-content xmlns:xlink="http://www.w3.org/1999/xlink" content-type="dwc:institutional_code" xlink:type="simple">ZSM</named-content> (G 20934); 1♀, id., 30.vii.1973; 1♀, Kenya, Sokoke Forest, 31. Vii. 1994, leg. Politzar; 1♀, id, 2.vii.1994; 3♀, Tanzanie Bagamoyo dist. Vigwaza, 231 m, <named-content xmlns:xlink="http://www.w3.org/1999/xlink" content-type="dwc:verbatimCoordinates" xlink:type="simple"><named-content content-type="geo-json" specific-use="{&#34;type&#34;:&#34;Point&#34;,&#34;coordinates&#34;:[38.875333,-6.714833]}" id="NCID0E6QBI" xlink:type="simple">06°42.89'S, 038°52.52'E</named-content></named-content>, 30.III 2014, leg. Ph. Darge; 1♀, Tanzanie, Pwani region, Ruvu forest reserve, 220 m, <named-content xmlns:xlink="http://www.w3.org/1999/xlink" content-type="dwc:verbatimCoordinates" xlink:type="simple"><named-content content-type="geo-json" specific-use="{&#34;type&#34;:&#34;Point&#34;,&#34;coordinates&#34;:[38.822667,-6.954500]}" id="NCID0EHRBI" xlink:type="simple">06°57.27'S, 038°49.36'E</named-content></named-content>, 03.III.2014, leg. Ph. Darge (<named-content xmlns:xlink="http://www.w3.org/1999/xlink" content-type="dwc:institutional_code" xlink:type="simple">ZSM</named-content>); 1♀, Coll. Mus. Tervuren, E.ville [DR Congo], 16.X.1955, Seydel (<named-content xmlns:xlink="http://www.w3.org/1999/xlink" content-type="dwc:institutional_code" xlink:type="simple">ZSM</named-content> G 20935).</p></tp:treatment-sec><tp:treatment-sec sec-type="etymology" id="SECID0EWRBI"><title>Etymology.</title><p>The name refers to Dr. Heinz Politzar (1938–2007) for his great merits in collecting and studying African <tp:taxon-name><tp:taxon-name-part taxon-name-part-type="order">Lepidoptera</tp:taxon-name-part></tp:taxon-name> (see <xref ref-type="bibr" rid="B7">Hacker and Hausmann 2010</xref>).</p></tp:treatment-sec><tp:treatment-sec sec-type="Differential features" id="SECID0EFSBI"><title>Differential features</title><p>(<abbrev xmlns:xlink="http://www.w3.org/1999/xlink" xlink:title="cytochrome c oxidase I" id="ABBRID0ELSBI" xlink:type="simple">COI</abbrev> sequences, photographs of adults and their genitalia see <ext-link xmlns:xlink="http://www.w3.org/1999/xlink" xlink:type="simple" ext-link-type="doi" xlink:href="10.5883/DS-ORBAMIA">https://dx.doi.org/10.5883/DS-ORBAMIA)</ext-link>: Adult: Forewing length: 12–14.5 mm. Upperside of wings: Ground colour whitish beige. Underside: Ground beige, with slight yellow or orange tinge, mainly on forewing, discal spots small, both wings with sharp, black apical spot. Male genitalia: Uncus very short, rounded, saccus shallowly projecting, dorsal process of valva strongly setose, valva long and narrow, curved, strongly setose, mainly at centre, aedeagus (length 2.5 mm) with long and stout cornutus (1.9 mm), sigmoid at tip. Female genitalia: Lamellae ante- and post-vaginalis membranous, ductus bursae straight, anteriorly membranous, posteriorly dilated and towards antrum strongly sclerotised, corpus bursae membranous, pyriform, signum absent.</p><fig id="F7" position="float" orientation="portrait"><object-id xmlns:xlink="http://www.w3.org/1999/xlink" content-type="doi" xlink:type="simple">10.3897/zookeys.929.50391.figures64-72</object-id><object-id xmlns:xlink="http://www.w3.org/1999/xlink" content-type="arpha" xlink:type="simple">C579B1BF-6A9C-5BA8-A482-34C7375E1145</object-id><label>Figures 64–72.</label><caption><p>Aedeagus of male genitalia of the genera <italic><tp:taxon-name><tp:taxon-name-part taxon-name-part-type="genus" reg="Orbamia">Orbamia</tp:taxon-name-part></tp:taxon-name></italic>, <italic><tp:taxon-name><tp:taxon-name-part taxon-name-part-type="genus" reg="Rabomia">Rabomia</tp:taxon-name-part></tp:taxon-name></italic>, and <italic><tp:taxon-name><tp:taxon-name-part taxon-name-part-type="genus" reg="Morabia">Morabia</tp:taxon-name-part></tp:taxon-name></italic>. <bold>64</bold><italic><tp:taxon-name><tp:taxon-name-part taxon-name-part-type="genus" reg="Orbamia">Orbamia</tp:taxon-name-part> <tp:taxon-name-part taxon-name-part-type="species" reg="abiyi">abiyi</tp:taxon-name-part></tp:taxon-name></italic><bold>65</bold><italic><tp:taxon-name><tp:taxon-name-part taxon-name-part-type="genus" reg="Orbamia">O.</tp:taxon-name-part> <tp:taxon-name-part taxon-name-part-type="species" reg="emanai">emanai</tp:taxon-name-part></tp:taxon-name></italic><bold>66</bold><italic><tp:taxon-name><tp:taxon-name-part taxon-name-part-type="genus" reg="Orbamia">O.</tp:taxon-name-part> <tp:taxon-name-part taxon-name-part-type="species" reg="emanai">emanai</tp:taxon-name-part> <tp:taxon-name-part taxon-name-part-type="subspecies" reg="lenzi">lenzi</tp:taxon-name-part></tp:taxon-name></italic><bold>67</bold><italic><tp:taxon-name><tp:taxon-name-part taxon-name-part-type="genus" reg="Orbamia">O.</tp:taxon-name-part> <tp:taxon-name-part taxon-name-part-type="species" reg="pauperata">pauperata</tp:taxon-name-part></tp:taxon-name></italic><bold>68</bold><italic><tp:taxon-name><tp:taxon-name-part taxon-name-part-type="genus" reg="Orbamia">O.</tp:taxon-name-part> <tp:taxon-name-part taxon-name-part-type="species" reg="balensis">balensis</tp:taxon-name-part></tp:taxon-name></italic><bold>69</bold><italic><tp:taxon-name><tp:taxon-name-part taxon-name-part-type="genus" reg="Rabomia">Rabomia</tp:taxon-name-part> <tp:taxon-name-part taxon-name-part-type="species" reg="subaurata">subaurata</tp:taxon-name-part></tp:taxon-name></italic><bold>70</bold><italic><tp:taxon-name><tp:taxon-name-part taxon-name-part-type="genus" reg="Rabomia">R.</tp:taxon-name-part> <tp:taxon-name-part taxon-name-part-type="species" reg="obscurior">obscurior</tp:taxon-name-part></tp:taxon-name></italic><bold>71</bold><italic><tp:taxon-name><tp:taxon-name-part taxon-name-part-type="genus" reg="Morabia">Morabia</tp:taxon-name-part> <tp:taxon-name-part taxon-name-part-type="species" reg="politzari">politzari</tp:taxon-name-part></tp:taxon-name></italic><bold>72</bold><italic><tp:taxon-name><tp:taxon-name-part taxon-name-part-type="genus" reg="Morabia">M.</tp:taxon-name-part> <tp:taxon-name-part taxon-name-part-type="species" reg="brunnea">brunnea</tp:taxon-name-part></tp:taxon-name></italic>. Scale bar: 1 mm.</p></caption><graphic xmlns:xlink="http://www.w3.org/1999/xlink" xlink:href="zookeys-929-053-g007.jpg" position="float" orientation="portrait" xlink:type="simple" id="oo_402625.jpg"><uri content-type="original_file" xlink:type="simple">https://binary.pensoft.net/fig/402625</uri></graphic></fig></tp:treatment-sec><tp:treatment-sec><!--Section generated to contain objects referenced in tp:taxon-treatment.--><fig id="F1" position="float" orientation="portrait"><object-id xmlns:xlink="http://www.w3.org/1999/xlink" content-type="doi" xlink:type="simple">10.3897/zookeys.929.50391.figures1-18</object-id><object-id xmlns:xlink="http://www.w3.org/1999/xlink" content-type="arpha" xlink:type="simple">6EB997A5-CE75-58B2-B108-35D08746A0B8</object-id><label>Figures 1–18.</label><caption><p>Specimens of the genera <italic><tp:taxon-name><tp:taxon-name-part taxon-name-part-type="genus" reg="Orbamia">Orbamia</tp:taxon-name-part></tp:taxon-name></italic>, <italic><tp:taxon-name><tp:taxon-name-part taxon-name-part-type="genus" reg="Rabomia">Rabomia</tp:taxon-name-part></tp:taxon-name></italic>, and <italic><tp:taxon-name><tp:taxon-name-part taxon-name-part-type="genus" reg="Morabia">Morabia</tp:taxon-name-part></tp:taxon-name></italic>, dorsal view. <bold>1</bold><italic><tp:taxon-name><tp:taxon-name-part taxon-name-part-type="genus" reg="Orbamia">Orbamia</tp:taxon-name-part> <tp:taxon-name-part taxon-name-part-type="species" reg="octomaculata">octomaculata</tp:taxon-name-part></tp:taxon-name></italic><bold>2</bold><italic><tp:taxon-name><tp:taxon-name-part taxon-name-part-type="genus" reg="Orbamia">O.</tp:taxon-name-part> <tp:taxon-name-part taxon-name-part-type="species" reg="marginata">marginata</tp:taxon-name-part></tp:taxon-name></italic> (paratype) <bold>3</bold><italic><tp:taxon-name><tp:taxon-name-part taxon-name-part-type="genus" reg="Orbamia">O.</tp:taxon-name-part> <tp:taxon-name-part taxon-name-part-type="species" reg="becki">becki</tp:taxon-name-part></tp:taxon-name></italic> (holotype) <bold>4</bold><italic><tp:taxon-name><tp:taxon-name-part taxon-name-part-type="genus" reg="Orbamia">O.</tp:taxon-name-part> <tp:taxon-name-part taxon-name-part-type="species" reg="renimacula">renimacula</tp:taxon-name-part></tp:taxon-name></italic><bold>5</bold><italic><tp:taxon-name><tp:taxon-name-part taxon-name-part-type="genus" reg="Orbamia">O.</tp:taxon-name-part> <tp:taxon-name-part taxon-name-part-type="species" reg="clarissima">clarissima</tp:taxon-name-part></tp:taxon-name></italic> (holotype) <bold>6</bold><italic><tp:taxon-name><tp:taxon-name-part taxon-name-part-type="genus" reg="Orbamia">O.</tp:taxon-name-part> <tp:taxon-name-part taxon-name-part-type="species" reg="clarior">clarior</tp:taxon-name-part></tp:taxon-name></italic> (holotype) <bold>7</bold><italic><tp:taxon-name><tp:taxon-name-part taxon-name-part-type="genus" reg="Orbamia">O.</tp:taxon-name-part> <tp:taxon-name-part taxon-name-part-type="species" reg="obliqua">obliqua</tp:taxon-name-part></tp:taxon-name></italic> (holotype) <bold>8</bold><italic><tp:taxon-name><tp:taxon-name-part taxon-name-part-type="genus" reg="Orbamia">O.</tp:taxon-name-part> <tp:taxon-name-part taxon-name-part-type="species" reg="obliqua">obliqua</tp:taxon-name-part> <tp:taxon-name-part taxon-name-part-type="subspecies" reg="parva">parva</tp:taxon-name-part></tp:taxon-name></italic> (holotype) <bold>9</bold><italic><tp:taxon-name><tp:taxon-name-part taxon-name-part-type="genus" reg="Orbamia">O.</tp:taxon-name-part> <tp:taxon-name-part taxon-name-part-type="species" reg="ocellata">ocellata</tp:taxon-name-part></tp:taxon-name></italic><bold>10</bold><italic><tp:taxon-name><tp:taxon-name-part taxon-name-part-type="genus" reg="Orbamia">O.</tp:taxon-name-part> <tp:taxon-name-part taxon-name-part-type="species" reg="abiyi">abiyi</tp:taxon-name-part></tp:taxon-name></italic> (holotype) <bold>11</bold><italic><tp:taxon-name><tp:taxon-name-part taxon-name-part-type="genus" reg="Orbamia">O.</tp:taxon-name-part> <tp:taxon-name-part taxon-name-part-type="species" reg="emanai">emanai</tp:taxon-name-part></tp:taxon-name></italic> (holotype) <bold>12</bold><italic><tp:taxon-name><tp:taxon-name-part taxon-name-part-type="genus" reg="Orbamia">O.</tp:taxon-name-part> <tp:taxon-name-part taxon-name-part-type="species" reg="emanai">emanai</tp:taxon-name-part> <tp:taxon-name-part taxon-name-part-type="subspecies" reg="lenzi">lenzi</tp:taxon-name-part></tp:taxon-name></italic> (holotype) <bold>13</bold><italic><tp:taxon-name><tp:taxon-name-part taxon-name-part-type="genus" reg="Orbamia">O.</tp:taxon-name-part> <tp:taxon-name-part taxon-name-part-type="species" reg="pauperata">pauperata</tp:taxon-name-part></tp:taxon-name></italic> (holotype) <bold>14</bold><italic><tp:taxon-name><tp:taxon-name-part taxon-name-part-type="genus" reg="Orbamia">O.</tp:taxon-name-part> <tp:taxon-name-part taxon-name-part-type="species" reg="balensis">balensis</tp:taxon-name-part></tp:taxon-name></italic> (holotype) <bold>15</bold><italic><tp:taxon-name><tp:taxon-name-part taxon-name-part-type="genus" reg="Rabomia">Rabomia</tp:taxon-name-part> <tp:taxon-name-part taxon-name-part-type="species" reg="subaurata">subaurata</tp:taxon-name-part></tp:taxon-name></italic><bold>16</bold><italic><tp:taxon-name><tp:taxon-name-part taxon-name-part-type="genus" reg="Rabomia">R.</tp:taxon-name-part> <tp:taxon-name-part taxon-name-part-type="species" reg="obscurior">obscurior</tp:taxon-name-part></tp:taxon-name></italic> (holotype) <bold>17</bold><italic><tp:taxon-name><tp:taxon-name-part taxon-name-part-type="genus" reg="Morabia">Morabia</tp:taxon-name-part> <tp:taxon-name-part taxon-name-part-type="species" reg="politzari">politzari</tp:taxon-name-part></tp:taxon-name></italic> (holotype) <bold>18</bold><italic><tp:taxon-name><tp:taxon-name-part taxon-name-part-type="genus" reg="Morabia">M.</tp:taxon-name-part> <tp:taxon-name-part taxon-name-part-type="species" reg="brunnea">brunnea</tp:taxon-name-part></tp:taxon-name></italic> (holotype). Scale bars: 1 cm.</p></caption><graphic xmlns:xlink="http://www.w3.org/1999/xlink" xlink:href="zookeys-929-053-g001.jpg" position="float" orientation="portrait" xlink:type="simple" id="oo_402619.jpg"><uri content-type="original_file" xlink:type="simple">https://binary.pensoft.net/fig/402619</uri></graphic></fig><fig id="F3" position="float" orientation="portrait"><object-id xmlns:xlink="http://www.w3.org/1999/xlink" content-type="doi" xlink:type="simple">10.3897/zookeys.929.50391.figures28-36</object-id><object-id xmlns:xlink="http://www.w3.org/1999/xlink" content-type="arpha" xlink:type="simple">1D13DEBC-2E61-57DC-ACF9-6DA15C36185F</object-id><label>Figures 28–36.</label><caption><p>Specimens of the genera <italic><tp:taxon-name><tp:taxon-name-part taxon-name-part-type="genus" reg="Orbamia">Orbamia</tp:taxon-name-part></tp:taxon-name></italic>, <italic><tp:taxon-name><tp:taxon-name-part taxon-name-part-type="genus" reg="Rabomia">Rabomia</tp:taxon-name-part></tp:taxon-name></italic>, and <italic><tp:taxon-name><tp:taxon-name-part taxon-name-part-type="genus" reg="Morabia">Morabia</tp:taxon-name-part></tp:taxon-name></italic>, ventral view. <bold>28</bold><italic><tp:taxon-name><tp:taxon-name-part taxon-name-part-type="genus" reg="Orbamia">Orbamia</tp:taxon-name-part> <tp:taxon-name-part taxon-name-part-type="species" reg="abiyi">abiyi</tp:taxon-name-part></tp:taxon-name></italic><bold>29</bold><italic><tp:taxon-name><tp:taxon-name-part taxon-name-part-type="genus" reg="Orbamia">O.</tp:taxon-name-part> <tp:taxon-name-part taxon-name-part-type="species" reg="emanai">emanai</tp:taxon-name-part></tp:taxon-name></italic><bold>30</bold><italic><tp:taxon-name><tp:taxon-name-part taxon-name-part-type="genus" reg="Orbamia">O.</tp:taxon-name-part> <tp:taxon-name-part taxon-name-part-type="species" reg="emanai">emanai</tp:taxon-name-part> <tp:taxon-name-part taxon-name-part-type="subspecies" reg="lenzi">lenzi</tp:taxon-name-part></tp:taxon-name></italic><bold>31</bold><italic><tp:taxon-name><tp:taxon-name-part taxon-name-part-type="genus" reg="Orbamia">O.</tp:taxon-name-part> <tp:taxon-name-part taxon-name-part-type="species" reg="pauperata">pauperata</tp:taxon-name-part></tp:taxon-name></italic><bold>32</bold><italic><tp:taxon-name><tp:taxon-name-part taxon-name-part-type="genus" reg="Orbamia">O.</tp:taxon-name-part> <tp:taxon-name-part taxon-name-part-type="species" reg="balensis">balensis</tp:taxon-name-part></tp:taxon-name></italic><bold>33</bold><italic><tp:taxon-name><tp:taxon-name-part taxon-name-part-type="genus" reg="Rabomia">Rabomia</tp:taxon-name-part> <tp:taxon-name-part taxon-name-part-type="species" reg="subaurata">subaurata</tp:taxon-name-part></tp:taxon-name></italic><bold>34</bold><italic><tp:taxon-name><tp:taxon-name-part taxon-name-part-type="genus" reg="Rabomia">R.</tp:taxon-name-part> <tp:taxon-name-part taxon-name-part-type="species" reg="obscurior">obscurior</tp:taxon-name-part></tp:taxon-name></italic><bold>35</bold><italic><tp:taxon-name><tp:taxon-name-part taxon-name-part-type="genus" reg="Morabia">Morabia</tp:taxon-name-part> <tp:taxon-name-part taxon-name-part-type="species" reg="politzari">politzari</tp:taxon-name-part></tp:taxon-name></italic><bold>36</bold><italic><tp:taxon-name><tp:taxon-name-part taxon-name-part-type="genus" reg="Morabia">M.</tp:taxon-name-part> <tp:taxon-name-part taxon-name-part-type="species" reg="brunnea">brunnea</tp:taxon-name-part></tp:taxon-name></italic>. Scale bars: 1 cm.</p></caption><graphic xmlns:xlink="http://www.w3.org/1999/xlink" xlink:href="zookeys-929-053-g003.jpg" position="float" orientation="portrait" xlink:type="simple" id="oo_402621.jpg"><uri content-type="original_file" xlink:type="simple">https://binary.pensoft.net/fig/402621</uri></graphic></fig><fig id="F5" position="float" orientation="portrait"><object-id xmlns:xlink="http://www.w3.org/1999/xlink" content-type="doi" xlink:type="simple">10.3897/zookeys.929.50391.figures46-54</object-id><object-id xmlns:xlink="http://www.w3.org/1999/xlink" content-type="arpha" xlink:type="simple">2638B5A7-816D-5ECE-BAA1-85F4FAC828D4</object-id><label>Figures 46–54.</label><caption><p>Male genitalia of the genera <italic><tp:taxon-name><tp:taxon-name-part taxon-name-part-type="genus" reg="Orbamia">Orbamia</tp:taxon-name-part></tp:taxon-name></italic>, <italic><tp:taxon-name><tp:taxon-name-part taxon-name-part-type="genus" reg="Rabomia">Rabomia</tp:taxon-name-part></tp:taxon-name></italic>, and <italic><tp:taxon-name><tp:taxon-name-part taxon-name-part-type="genus" reg="Morabia">Morabia</tp:taxon-name-part></tp:taxon-name></italic>. <bold>46</bold><italic><tp:taxon-name><tp:taxon-name-part taxon-name-part-type="genus" reg="Orbamia">Orbamia</tp:taxon-name-part> <tp:taxon-name-part taxon-name-part-type="species" reg="abiyi">abiyi</tp:taxon-name-part></tp:taxon-name></italic><bold>47</bold><italic><tp:taxon-name><tp:taxon-name-part taxon-name-part-type="genus" reg="Orbamia">O.</tp:taxon-name-part> <tp:taxon-name-part taxon-name-part-type="species" reg="emanai">emanai</tp:taxon-name-part></tp:taxon-name></italic><bold>48</bold><italic><tp:taxon-name><tp:taxon-name-part taxon-name-part-type="genus" reg="Orbamia">O.</tp:taxon-name-part> <tp:taxon-name-part taxon-name-part-type="species" reg="emanai">emanai</tp:taxon-name-part> <tp:taxon-name-part taxon-name-part-type="subspecies" reg="lenzi">lenzi</tp:taxon-name-part></tp:taxon-name></italic><bold>49</bold><italic><tp:taxon-name><tp:taxon-name-part taxon-name-part-type="genus" reg="Orbamia">O.</tp:taxon-name-part> <tp:taxon-name-part taxon-name-part-type="species" reg="pauperata">pauperata</tp:taxon-name-part></tp:taxon-name></italic><bold>50</bold><italic><tp:taxon-name><tp:taxon-name-part taxon-name-part-type="genus" reg="Orbamia">O.</tp:taxon-name-part> <tp:taxon-name-part taxon-name-part-type="species" reg="balensis">balensis</tp:taxon-name-part></tp:taxon-name></italic><bold>51</bold><italic><tp:taxon-name><tp:taxon-name-part taxon-name-part-type="genus" reg="Rabomia">Rabomia</tp:taxon-name-part> <tp:taxon-name-part taxon-name-part-type="species" reg="subaurata">subaurata</tp:taxon-name-part></tp:taxon-name></italic><bold>52</bold><italic><tp:taxon-name><tp:taxon-name-part taxon-name-part-type="genus" reg="Rabomia">R.</tp:taxon-name-part> <tp:taxon-name-part taxon-name-part-type="species" reg="obscurior">obscurior</tp:taxon-name-part></tp:taxon-name></italic><bold>53</bold><italic><tp:taxon-name><tp:taxon-name-part taxon-name-part-type="genus" reg="Morabia">Morabia</tp:taxon-name-part> <tp:taxon-name-part taxon-name-part-type="species" reg="politzari">politzari</tp:taxon-name-part></tp:taxon-name></italic><bold>54</bold><italic><tp:taxon-name><tp:taxon-name-part taxon-name-part-type="genus" reg="Morabia">M.</tp:taxon-name-part> <tp:taxon-name-part taxon-name-part-type="species" reg="brunnea">brunnea</tp:taxon-name-part></tp:taxon-name></italic>. Scale bar: 1 mm.</p></caption><graphic xmlns:xlink="http://www.w3.org/1999/xlink" xlink:href="zookeys-929-053-g005.jpg" position="float" orientation="portrait" xlink:type="simple" id="oo_402623.jpg"><uri content-type="original_file" xlink:type="simple">https://binary.pensoft.net/fig/402623</uri></graphic></fig><fig id="F8" position="float" orientation="portrait"><object-id xmlns:xlink="http://www.w3.org/1999/xlink" content-type="doi" xlink:type="simple">10.3897/zookeys.929.50391.figures73-84</object-id><object-id xmlns:xlink="http://www.w3.org/1999/xlink" content-type="arpha" xlink:type="simple">170FC6D4-FE61-517E-A610-D55EAB6DBEDE</object-id><label>Figures 73–84.</label><caption><p>Female genitalia of the genera <italic><tp:taxon-name><tp:taxon-name-part taxon-name-part-type="genus" reg="Orbamia">Orbamia</tp:taxon-name-part></tp:taxon-name></italic>, <italic><tp:taxon-name><tp:taxon-name-part taxon-name-part-type="genus" reg="Rabomia">Rabomia</tp:taxon-name-part></tp:taxon-name></italic>, and <italic><tp:taxon-name><tp:taxon-name-part taxon-name-part-type="genus" reg="Morabia">Morabia</tp:taxon-name-part></tp:taxon-name></italic>. <bold>73</bold><italic><tp:taxon-name><tp:taxon-name-part taxon-name-part-type="genus" reg="Orbamia">Orbamia</tp:taxon-name-part> <tp:taxon-name-part taxon-name-part-type="species" reg="octomaculata">octomaculata</tp:taxon-name-part></tp:taxon-name></italic><bold>74</bold><italic><tp:taxon-name><tp:taxon-name-part taxon-name-part-type="genus" reg="Orbamia">O.</tp:taxon-name-part> <tp:taxon-name-part taxon-name-part-type="species" reg="becki">becki</tp:taxon-name-part></tp:taxon-name></italic><bold>75</bold><italic><tp:taxon-name><tp:taxon-name-part taxon-name-part-type="genus" reg="Orbamia">O.</tp:taxon-name-part> <tp:taxon-name-part taxon-name-part-type="species" reg="renimacula">renimacula</tp:taxon-name-part></tp:taxon-name></italic><bold>76</bold><italic><tp:taxon-name><tp:taxon-name-part taxon-name-part-type="genus" reg="Orbamia">O.</tp:taxon-name-part> <tp:taxon-name-part taxon-name-part-type="species" reg="clarissima">clarissima</tp:taxon-name-part></tp:taxon-name></italic><bold>77</bold><italic><tp:taxon-name><tp:taxon-name-part taxon-name-part-type="genus" reg="Orbamia">O.</tp:taxon-name-part> <tp:taxon-name-part taxon-name-part-type="species" reg="ocellata">ocellata</tp:taxon-name-part></tp:taxon-name></italic><bold>78</bold><italic><tp:taxon-name><tp:taxon-name-part taxon-name-part-type="genus" reg="Orbamia">O.</tp:taxon-name-part> <tp:taxon-name-part taxon-name-part-type="species" reg="abiyi">abiyi</tp:taxon-name-part></tp:taxon-name></italic><bold>79</bold><italic><tp:taxon-name><tp:taxon-name-part taxon-name-part-type="genus" reg="Orbamia">O.</tp:taxon-name-part> <tp:taxon-name-part taxon-name-part-type="species" reg="emanai">emanai</tp:taxon-name-part></tp:taxon-name></italic><bold>80</bold><italic><tp:taxon-name><tp:taxon-name-part taxon-name-part-type="genus" reg="Orbamia">O.</tp:taxon-name-part> <tp:taxon-name-part taxon-name-part-type="species" reg="emanai">emanai</tp:taxon-name-part> <tp:taxon-name-part taxon-name-part-type="subspecies" reg="lenzi">lenzi</tp:taxon-name-part></tp:taxon-name></italic><bold>81</bold><italic><tp:taxon-name><tp:taxon-name-part taxon-name-part-type="genus" reg="Orbamia">O.</tp:taxon-name-part> <tp:taxon-name-part taxon-name-part-type="species" reg="pauperata">pauperata</tp:taxon-name-part></tp:taxon-name></italic><bold>82</bold><italic><tp:taxon-name><tp:taxon-name-part taxon-name-part-type="genus" reg="Rabomia">Rabomia</tp:taxon-name-part> <tp:taxon-name-part taxon-name-part-type="species" reg="subaurata">subaurata</tp:taxon-name-part></tp:taxon-name></italic><bold>83</bold><italic><tp:taxon-name><tp:taxon-name-part taxon-name-part-type="genus" reg="Rabomia">R.</tp:taxon-name-part> <tp:taxon-name-part taxon-name-part-type="species" reg="obscurior">obscurior</tp:taxon-name-part></tp:taxon-name></italic><bold>84</bold><italic><tp:taxon-name><tp:taxon-name-part taxon-name-part-type="genus" reg="Morabia">Morabia</tp:taxon-name-part> <tp:taxon-name-part taxon-name-part-type="species" reg="politzari">politzari</tp:taxon-name-part></tp:taxon-name></italic>. Scale bar: 1 mm.</p></caption><graphic xmlns:xlink="http://www.w3.org/1999/xlink" xlink:href="zookeys-929-053-g008.jpg" position="float" orientation="portrait" xlink:type="simple" id="oo_402626.jpg"><uri content-type="original_file" xlink:type="simple">https://binary.pensoft.net/fig/402626</uri></graphic></fig></tp:treatment-sec><ref-list><ref id="B7"><mixed-citation xmlns:xlink="http://www.w3.org/1999/xlink" xlink:type="simple"><person-group><name name-style="western"><surname>Hacker</surname><given-names>H</given-names></name><name name-style="western"><surname>Hausmann</surname><given-names>A</given-names></name></person-group> (<year>2010</year>) <article-title>Obituary to Dr. Karlheinz Politzar.</article-title><source>Esperiana Memoir</source><volume>5</volume>: <fpage>35</fpage>–<lpage>37</lpage>.</mixed-citation></ref></ref-list></tp:taxon-treatment>
